# Supplementary material for: Data analysis of the U–Pb geochronology and Lu–Hf system in zircon and whole-rock Sr, Sm–Nd and Pb isotopic systems for the granitoids of Thailand
Source: Data Brief. 2018 Nov 9;21:1794–809. doi: 10.1016/j.dib.2018.10.176 (PMC6251335; doi:10.1016/j.dib.2018.10.176)
Supplement: Supplementary file 2 — Supplementary material [file mmc2.xlsx]

## Sheet: Table 1 Petrography
Table 1 Detailed petrography of analysed granitoid samples
Sample	Texture	Degree of deformation estimation	Quartz? Feldspars?	K-feldspar megacryst	P = perthite	Biotite (colour)	Chlorite	Hornblende	Pyroxene	Muscovite	Sphene	Zircon	Apatite	Other minerals?	Sillimanite needles?
					O = orthoclase										Other inherited sedimentary structures? Special textures? Sericitization?
					M = microcline
KM-12	Holocrystalline	Weak	Quartz, Plagioclase, Orthoclase	-	P, O	Biotite (dark brown)	Chlorite	Hornblende (green-brown)	-	Muscovite	-	Zircon	-	-	Mafic minerals are metamorphosed to muscovite, epidote, few sericitization, myrmekitic dissolution
KM-18	Holocrystalline	Weak to none	Quartz Plagioclase					Hornblende	Yes
KM-20	Holocrystalline		Quartz , K-Feldspar, Plagioclase		?							Zircon
KM-25	Holocrystalline	Weak	Quartz, Plagioclase (zoned), Orthoclase	-	P, O	Biotite (Dark brown)	Chlorite	-		Muscovite	-	Zircon	-	Sillimanite needles	Medium sericitization
														Epidote
KM-26	Holocrystalline	Weak	Quartz, Plagioclase (zoned)	-	P	Biotite (brown, pink)	Chlorite	-	-	Muscovite	Sphene	Zircon	-	Silimanite, fibrolite	Sillimanite needles associated with biotite
										(alteration product)					Medium sericitization
KM-40A	Holocrystalline	Medium, aligned biotite and quartz recrystallization	Quartz, Plagioclase, Orthoclase	-	P, O	Biotite (red-brown)	Chlorite	-	-	Muscovite	-	-	-		Little sericitization
										(alt. product)
NT-01	Holocrystalline	Weak	Quartz, Plagioclase, Orthoclase	-	P,O	Biotite (dark brown)	Chlorite	-	-	Muscovite	-	Zircon	-		Little sericitization
										(not alteration product!)
NT-04	Holocrystalline	Weak	Quartz, Plagioclase, Orthoclase	-	O	-	-	Hornblende	-	-	Sphene	Zircon	-	Tourmaline	Few sericitization
NT-06	Holocrystalline	Weak to moderate (a lot of tapped twins of Pl)	Quartz, Plagioclase, Orthoclase	-	O	-	Chlorite	Hornblende	-	-	Sphene	-	-	Talc or Calcite (difficult to determine due to crystal size)	No sericitization
								(Tremolite)
NT-07	Holocrystalline	Weak	Quartz, Plagioclase, Orthoclase	-	P, O	-	Chlorite	Brown hornblende + Actinolite	-	Sericite	-	-	-		Strong sericitization
NT-09	Holocrystalline	Weak (difficult to observe due to very strong sericitization)	Quartz, Feldspars difficult to distinguish due to sericitization	-	?	Biotite (brown)	Chlorite	Hornblende (brown)	-	Muscovite (alteration)	-	-	-		Very strong sericitization
NT-10	Holocrystalline	Weak to moderate (curved plagioclase twinning and alignment of the biotites)	Quartz, Orthoclase, Plagioclase	-	P, O	Biotite (brown)	Chlorite	-	-	-	-	Zircon	-		Weak sericitization
NT-11	Holocrystalline	Weak	Quartz, Orthoclase	-	P,O	Biotite (yellow-orange)	-	-	-	-	Sphene	-		Epidote	Recrystallized quartz, weak sericitization
															Epidote unstable
NT-12	Holocrystalline	Moderate (alignment of mica’s)	Quartz, Orthoclase, Plagioclase	-	P, O	Biotite (brown)	Chlorite	-	-	Muscovite	-	-		Garnet	Recrystallized quartz, weak sericitization
NT-13	Holocrystalline	Weak	Quartz, Orthoclase, Plagioclase (sericitized)	-	P, O, M	Biotite (brown)	-	-	-	Muscovite	-	-		Garnet	Strong sericitization
NT-17	Holocrystalline	Weak	Quartz, Orthoclase, Plagioclase	Yes	?		-	-	-	Muscovite	-	Zircon	Apatite
RDT15_076A	Holocrystalline	Moderate	Quartz, Plagioclase		?		Chlorite					Zircon		Fluorite
RDT16_044	Holocrystalline	High	Quartz, Plagioclase	-	?	-	Chlorite	Hornblende	-	Muscovite	-	Zircon	-	Garnet
RDT16_053	Holocrystalline	Weak	Quartz, Plagioclase, Orthoclase	-	?	-	Chlorite	-	-	-	-	Zircon	-	-
RDGEOCHEM-1	Holocrystalline	Weak	Quartz, Plagioclase, Orthoclase	-	M, P	-	-	-	-	-	-	-	-	-
ST-03	Holocrystalline	Weak	Quartz, Plagioclase, Orthoclase	-	P, O	-	-	-	-	Muscovite	-	-	-	Tourmaline	Few sericitization
ST-08A	Holocrystalline	Weak to moderate (mica’s are bend)	Quartz, Plagioclase, Orthoclase	-	P, O	Biotite (dark brown)	Chlorite	-	-	Muscovite	-	Zircon	Apatite	-	Few sericitization
															Quartz recrystallization (consertal texture)
ST-13	Holocrystalline		Quartz, Plagioclase, Orthoclase	-	?		-	-	-	-	-	Zircon	-	-
ST-16	Holocrystalline	Moderate (skewed biotites)	Quartz, Plagioclase (sericitized), Orthoclase	-	O	Biotite (red brown)	Chlorite	-	-	Muscovite	-	Zircon	-	Garnet disintegrates during metamorphic reaction (picture)	Medium sericitization
ST-18	Holocrystalline		Quartz, Plagioclase, Orthoclase	-	?		-	-	-	-	-	Zircon	-
ST-49A	Holocrystalline	Weak	Quartz, Microcline, Plagioclase, Orthoclase	-	P, O, M	Biotite (dark green to dark grey)	Chlorite	-	-	Muscovite	-	Zircon	-	Garnet	Medium sericitization
Th11/01	Holocrystalline	Weak	Quartz, Microcline, Plagioclase, Orthoclase	-	P, O, M	Biotite (brown)	-	-	-	-	-	Zircon	-
Th11/02	Holocrystalline	Weak	Quartz, Microcline, Plagioclase, Orthoclase	-	P, O, M	Biotite (brown)	-	-	-	Muscovite	-	Zircon	-
Used abbreviations in the thin-section pictures (Fig. 1):
Abbreviation	Mineral
Q	Quartz
Hbl	Hornblende
Prth	Perthite
Fsp	Feldspar (undeterminable)
Bt	Biotite
Pl	Plagioclase
Orth	Orthoclase
Amph	Amphibole (undeterminable)
Musc	Muscovite
Grt	Garnet
Epid	Epidote
Ser	Sericite
Titn	Titanite/Sphene
Chl	Chlorite
Tou	Tourmaline
Acti	Actinolite
Cc	Calcite
Ta	Talc
Tre	Tremolite
Sample	Granite “type”
KM-12	I?
KM-25	?
KM-26	I/S
KM-40A	S
NT-01	S
NT-04	I
NT-06	I
NT-07	I
NT-09	I?
NT-10	?
NT-11	I
NT-12	S
NT-13	S
ST-03	?
ST-08A	?
ST-16	S
ST49A	S

## Sheet: Table 2 Zr CL
Table 2 Description of zircon morphologies and cathodoluminescence (CL) interpretations. Fig. 2 of Dew et al. in press shows the representative CL images.
Sample Number	Zircon Morphology			Cathodoluminescence (CL) interpretation
	Size	Colour	Shape
KM-20	100-300 µm	White	Euhedral grains	Lots of bisected zircons with cracks. Quartz inclusion within a zircon. Some homogenously textured zircons. Cores present in several zircons. Oscillatory zoning present
NT-07	100-200 µm	White and pale yellow	Subhedral grains	Some homogenously dark cores, homogenous light outer rims
NT-09	200-300 µm	White to pale pink	Euhedral grains, some are broken	Many zircons have large rounded detrital cores and well developed zoned overgrowth. Inclusions are common.
NT-10	100-200 µm	Brown to yellow	Euhedral to subhedral grains	Most zircons have oscillatory zoning. Inclusions are common. Some metamict cores
NT-11	100-200 µm	White to orange	Euhedral grains	Well-developed oscillatory zoning. Lots of inclusions. Cores are often metamict or resorbed.
NT-12	~100-200 µm	White, gold, purple	Euhedral grains	Most grains are oscillatory zoned. Some inclusions. Several homogenous zircons.
NT-17	~100-350 µm	Yellow, orange and pale pink	Euhedral to subhedral grains preserved with prismatic and pyramidal crystal faces. Some grains have rounded edges	Most grains contain oscillatory zoning. Some grains have cracks and diffuse zoning. Inclusions of a Ca-K-Si-Kb mineral present in several grains. Radiation damage present.
RDT15_076A	100-200 µm	Brown, white and orange	Subhedral to anhedral grains. Zircons are well rounded	Poorly-developed zonation present. Some zircons have older inherited cores
RDT16_043	~100-300 µm	White, purple, Yellow, orange and pale pink	Subhedral grains – Most zircon crystals exhibit moderate rounding.	Some zonation present. A few grains have inclusions of quartz or biotite. Some zircons have homogenous domains. Grains are commonly cracked.
RDT16_044	~200-400 µm	White and gold	Euhedral to subhedral grains	Zonation is concentric or oscillatory. Some later zircon overgrowth present.
RDT16_053	200-300 µm	White and yellow	Euhedral to subhedral grains. Some have rounding at the edges	Fine oscillatory zoning. Many zircons are metamict
ST-08A	250-550 µm	White and pale pink	Mostly euhedral grains	Many zircons have large rounded detrital cores and well developed zoned overgrowth. Majority of the zircon cores are metamict, look mottled and cracked. Oscillatory zoning present
ST-13	200-350 µm	Yellow, white and pink	Euhedral grains, several subhedral grains	Some cores. Oscillatory zoning present
ST-16	~150-350 µm	White	Subhedral to anhedral grains. Zircons are well rounded	Lots of inherited zircon cores. Multiple domains present in some zircons. Some oscillatory zoning.
ST-18	~150-350 µm	White to grey	Subhedral to anhedral grains. Zircons are well rounded	Some zircons have older rounded inherited cores. Multiple domains present in some zircons. Oscillatory zoning in several zircons.
ST-49A	300-500 µm	Brown	Euhedral to subhedral grains preserved with prismatic and pyramidal crystal faces.	Well-developed oscillatory zoning, some cracks, inclusions and poorly preserved cores
TH11/01	200-400 µm	Pink, yellow and white	Euhedral predominates, some subhedral grains	Well-developed oscillatory zoning, some inclusions and older cores.
TH11/02	250-400 µm	Pink, yellow and white	Euhedral to anhedral grains. Some grains have rounded edges.	Oscillatory zoning present, some inclusions and older cores. Minor metamict cores. Many grains are cracked.

## Sheet: Table 3 LAICPMS Parameters
Table 3 LA–ICP–MS Analytical Method Information
Analysis Batch Date	Samples Analysed	Spot Size	Isotopes measured	GJ 206Pb/238U Weighted Average	Plešovice 206Pb/238U Weighted Average	91500 206Pb/238U Weighted Average*
2015-09-07	NT-10	30 µm	204Pb, 206Pb, 207Pb, 208Pb, 232Th, 238U	600.1±5.2 (n=12, MSWD=0.23)	337.2±5.8 (n=3, MSWD=0.05)	N/A
2015-09-07	NT-09, NT-11, NT-12	30 µm	204Pb, 206Pb, 207Pb, 208Pb, 232Th, 238U	600.2±5.4 (n=28, MSWD=2.2)	338.5±6.0 (n=11, , MSWD=2.7)	N/A
2015-09-11	ST-16, ST-49A	30 µm	204Pb, 206Pb, 207Pb, 208Pb, 232Th, 238U	600.2±6.2 (n=20, MSWD=2.0)	336.3±3.7 (n=8, MSWD=0.40)	N/A
2015-09-11	Th11/01, Th11/02	30 µm	204Pb, 206Pb, 207Pb, 208Pb, 232Th, 238U	600.3±8.2 (n=29, MSWD=5.1)	339.7±5.7 (n=12, MSWD=2.7)	N/A
2017-01-25	RDT15_076A, RDT16_044, NT-17, NT-07	25 µm	90Zr, 202 Hg, 204Pb, 206Pb, 207Pb, 208Pb, 232Th, 238U	601.8±1.0 (n=72, MSWD=0.91)	342.8±1.1 (n=36, MSWD=2.3)	1033.3±3.2 (n=36, MSWD=1.4)
2017-05-19	RDT16_053	30 µm	90Zr,, 139La, 140Ce, 141Pr, 146Nd, 146Sm, 153Eu, 157Gd, 159Tb, 163Dy, 165Ho, 166Er, 169Tm, 172Yb, 175Lu, 178Hf, 202Hg, 204Pb, 206 Pb, 207Pb, 208Pb, 232Th, 238U	601.67±0.85 (n=112, MSWD=1.04)	330.7±1.5 (n=31, MSWD=2.1)	1016.7±4.6 (n=28, MSWD=1.7)
2017-07-21	KM-20, KM-21	30 µm	90Zr, 139La, 140Ce, 141Pr, 146Nd, 146Sm, 153Eu, 157Gd, 159Tb, 163Dy, 165Ho, 166Er, 169Tm, 172Yb, 175Lu, 178Hf, 202Hg, 204Pb, 206 Pb, 207Pb, 208Pb, 232Th, 238U	601.72±0.97 (n=132, MSWD=0.66)	338.6±1.3 (n=66, MSWD=2.4)	1035.2±4.6 (n=33, MSWD=1.3)
2017-08-30	ST-08A, ST-13, ST-18	30 µm	90Zr, 201Hg, 204Pb, 206Pb, 207Pb, 208Pb, 232Th, 238U	601.6±1.3 (n=99, MSWD=0.89)	338.7±1.0 (n=50, MSWD=0.99)	1050.7±5.6 (n=25, MSWD=1.4)
2017-09-28	RDT16_043, NT-17	30 µm	90Zr, 201Hg, 204Pb, 206Pb, 207Pb, 208Pb, 232Th, 238U	601.5±1.2 (n=52, MSWD=0.76)	343.2±1.3 (n=26, MSWD = 1.8)	1067.6±4.4 (n=13, MSWD=1.10)
* The use of two different 91500 crystals for these analyses, where one crystal gives good reproducibility while the other is more heterogeneous, accounts for the younger age for the 91500 standard in three of the analysis batches.
91500 was used as one of two secondary standards and was not used as a primary standard to correct for isotopic drift and down-hole fractionation.

## Sheet: Table 4A Glitter
Sample Name	Analysis Spot	U (CPU)	Th (CPU)	Th/U	207Pb/206Pb	1σ	206Pb/238U	1σ	207Pb/235U	1σ	Error Correlation	Pb207/Pb206 Age	1σ	Pb206/U238 Age	1σ	Pb207/U235 Age	1σ	Pb207/U235 Age Concordance		Age Used for Hf	Type of age	176Hf/177Hf	2σ	176Lu/177Hf	176Yb/177Hf	(176Hf/177Hf)i	εHf(t)	2s	TDM(Hf) (Ga)	TNC(Hf) (Ga)	Key
NT-10	NT10_01	152673	60159	0.394038	0.05057	0.00164	0.03743	0.00068	0.26088	0.00868	0.318756	221.3	73.52	236.9	4.2	235.4	6.99	100.637		236.6	Pb206/U238 weighted average age	0.282496	3.9e-05	0.003186	0.0786	0.282482	-5.46635	1.365	1.58063	1.38204	not used in age determination
	NT10_02	366599	227569	0.620757	0.05229	0.00112	0.03683	0.00061	0.2655	0.0063	0.481669	298.3	48.25	233.2	3.8	239.1	5.06	97.5324		236.6	Pb206/U238 weighted average age	0.282517	5.9e-05	0.001077	0.02614	0.282512	-4.39336	2.065	1.51331	1.31446	data used for age determination
	NT10_03	2083001	1189634	0.571115	0.06376	0.00084	0.03833	0.00061	0.33679	0.00585	0.689893	733.5	27.59	242.4	3.77	294.7	4.45	82.2531
	NT10_04	1356621	339868	0.250525	0.07413	0.00101	0.03926	0.00063	0.40116	0.00711	0.678593	1045.1	27.32	248.2	3.89	342.5	5.15	72.4672
	NT10_05	1725050	632866	0.366868	0.06144	0.00083	0.03804	0.0006	0.32217	0.00569	0.678846	654.8	28.87	240.7	3.75	283.6	4.37	84.8731
	NT10_06	1723306	588609	0.341558	0.05205	0.00076	0.03668	0.00058	0.26314	0.00483	0.643859	287.8	32.84	232.2	3.63	237.2	3.88	97.8921
	NT10_07	1087284	354576	0.326112	0.07275	0.00105	0.03836	0.00062	0.38466	0.00701	0.653599	1007	28.95	242.7	3.82	330.5	5.14	73.4342
	NT10_08	1125997	370710	0.329228	0.08146	0.00116	0.03845	0.00062	0.4317	0.00782	0.659658	1232.6	27.72	243.2	3.84	364.4	5.55	66.7398
	NT10_09	1365819	439098	0.321491	0.05389	0.00095	0.03714	0.0006	0.27582	0.00568	0.562546	366.5	39.2	235.1	3.74	247.3	4.52	95.0667
	NT10_10	2274859	221313	0.0972865	0.07682	0.00097	0.0372	0.00059	0.39395	0.00675	0.709631	1116.6	24.94	235.5	3.7	337.3	4.92	69.8192
	NT10_11	1124189	409907	0.364625	0.05685	0.0009	0.03752	0.00061	0.29398	0.00569	0.617012	485.1	34.97	237.5	3.76	261.7	4.47	90.7528
	NT10_12	1008124	339216	0.336482	0.05391	0.00086	0.03772	0.00061	0.28024	0.00546	0.613564	367.1	35.53	238.7	3.79	250.8	4.33	95.1754		236.6	Pb206/U238 weighted average age	0.282606	6.4e-05	0.001983	0.04823	0.282597	-1.38619	2.24	1.32417	1.12462
	NT10_13	1310387	490891	0.374615	0.05363	0.0008	0.03767	0.00061	0.27841	0.00523	0.645294	355.3	33.31	238.4	3.78	249.4	4.15	95.5894		236.6	Pb206/U238 weighted average age	0.282572	3.2e-05	0.002254	0.05453	0.282562	-2.63156	1.12	1.40258	1.20332
	NT10_14	3673102	1328572	0.361703	0.18876	0.00242	0.04628	0.00074	1.20387	0.02078	0.705161	2731.4	20.99	291.6	4.56	802.4	9.57	36.341
	NT10_15	1316631	486704	0.369659	0.08559	0.00127	0.03864	0.00063	0.45571	0.00849	0.646488	1328.8	28.5	244.4	3.89	381.3	5.92	64.0965
	NT10_16	856199	292173	0.341244	0.06741	0.00124	0.03747	0.00062	0.34812	0.00744	0.554498	850.6	37.71	237.1	3.88	303.3	5.6	78.1734
	NT10_17	905358	214435	0.236851	0.05378	0.00136	0.03841	0.00068	0.28468	0.00773	0.427728	361.8	56.08	243	4.19	254.4	6.11	95.5189		236.6	Pb206/U238 weighted average age	0.282631	4.9e-05	0.002668	0.0659	0.282619	-0.608845	1.715	1.27517	1.07544
	NT10_18	773	748	0.967658	0.24997	0.27752	0.07846	0.07503	23.345	560.408	12.5445	3184.6	1135.34	486.9	448.48	3241.4	*******	15.0213
	NT10_19	0	0	#DIV/0!	-0.04775	0.06876	-Inf	-NaN	Inf	-NaN	-NaN	0.1	0	-NaN	-NaN	Inf	-NaN	-NaN
	NT10_20	1352117	578693	0.42799	0.06474	0.001	0.03818	0.00062	0.34069	0.00658	0.634707	766	32.34	241.6	3.87	297.7	4.98	81.1555
	NT10_21	1352954	587394	0.434157	0.31602	0.00802	0.05497	0.00105	2.39385	0.06371	0.422058	3550.6	38.55	345	6.43	1240.8	19.06	27.8046
	NT10_22	4393392	1554487	0.353824	0.08629	0.00114	0.03934	0.00064	0.4678	0.00834	0.703304	1344.6	25.35	248.7	3.96	389.7	5.77	63.8183
	NT10_23	502784	338990	0.674226	0.14124	0.00194	0.15211	0.0025	2.96106	0.05369	0.688288	2242.5	23.49	912.8	13.98	1397.7	13.76	65.3073
NT-09	NT09_01	336181	209971	0.624577	0.05488	0.00138	0.03634	0.00063	0.27497	0.00738	0.417569	407.4	54.42	230.1	3.93	246.7	5.88	93.2712
	NT09_02	290672	109805	0.377763	0.05309	0.00127	0.03518	0.0006	0.25747	0.00665	0.437829	332.7	53.17	222.9	3.75	232.6	5.37	95.8298
	NT09_03	123998	52126	0.420378	0.05366	0.00189	0.03585	0.00068	0.26521	0.00946	0.289356	356.8	77.28	227.1	4.21	238.9	7.59	95.0607
	NT09_04	263966	103865	0.393479	0.05146	0.00189	0.03501	0.00067	0.24841	0.00921	0.276196	261.4	82.01	221.8	4.19	225.3	7.49	98.4465
	NT09_05	356200	196266	0.550999	0.04956	0.00112	0.03637	0.00061	0.24846	0.00616	0.463262	174.4	51.75	230.3	3.82	225.3	5.01	102.219		226.5	Pb206/U238 weighted average age	0.282519	5.2e-05	0.001216	0.03748	0.282514	-4.561	1.82	1.51615	1.31704
	NT09_06	284835	147889	0.519209	0.05129	0.00123	0.03604	0.00062	0.25482	0.00662	0.442762	253.9	54.25	228.2	3.84	230.5	5.36	99.0022		226.5	Pb206/U238 weighted average age	0.282531	4.1e-05	0.0018	0.05385	0.282523	-4.2239	1.435	1.49497	1.29579
	NT09_07	179896	74667	0.415056	0.0487	0.00147	0.03609	0.00065	0.24226	0.0076	0.351684	133.3	69.44	228.5	4.02	220.3	6.21	103.722
	NT09_08	275418	141548	0.513939	0.04741	0.00123	0.03616	0.00063	0.23631	0.00656	0.414642	69.1	61.38	229	3.9	215.4	5.39	106.314
	NT09_09	277669	102759	0.370077	0.04962	0.00124	0.0357	0.00062	0.24425	0.00657	0.428829	177.3	57.32	226.2	3.83	221.9	5.36	101.938		226.5	Pb206/U238 weighted average age	0.282441	5.4e-05	0.0011147	0.03566	0.282436	-7.3055	1.89	1.6882	1.48973
	NT09_10	291245	110276	0.378637	0.05246	0.00132	0.03567	0.00062	0.25802	0.00695	0.421341	305.7	56.04	225.9	3.86	233.1	5.61	96.9112
	NT09_11	319625	174861	0.547082	0.06529	0.00136	0.03585	0.00061	0.3227	0.00751	0.50157	783.7	43.22	227.1	3.8	284	5.76	79.9648
	NT09_12	478097	320367	0.670088	0.05211	0.00103	0.03575	0.0006	0.25682	0.00579	0.527598	290	44.59	226.5	3.71	232.1	4.68	97.5872		226.5	Pb206/U238 weighted average age	0.28255	5e-05	0.00089	0.02758	0.282546	-3.41538	1.75	1.44416	1.24479
	NT09_13	213271	82795	0.388215	0.05171	0.00139	0.03617	0.00064	0.25784	0.00735	0.399599	272.6	60.49	229.1	3.96	232.9	5.93	98.3684		226.5	Pb206/U238 weighted average age	0.282494	6.6e-05	0.001061	0.0352	0.28249	-5.42229	2.31	1.5702	1.37129
	NT09_14	274805	162956	0.592988	0.0537	0.00128	0.03532	0.00061	0.26145	0.00676	0.446356	358.5	52.98	223.7	3.79	235.8	5.44	94.8685
	NT09_15	341105	141029	0.413447	0.05218	0.00116	0.03573	0.00061	0.25701	0.00633	0.480244	293.4	50.14	226.3	3.78	232.3	5.11	97.4171
	NT09_16	284038	146317	0.515132	0.05071	0.0012	0.03553	0.00061	0.24837	0.0064	0.450686	227.8	53.81	225	3.8	225.3	5.21	99.8668		226.5	Pb206/U238 weighted average age	0.282503	5.8e-05	0.001396	0.04814	0.282497	-5.15404	2.03	1.55337	1.3544
	NT09_17	333031	212172	0.637094	0.0505	0.00119	0.03538	0.00061	0.24631	0.00631	0.450851	217.9	53.49	224.2	3.77	223.6	5.14	100.268		226.5	Pb206/U238 weighted average age	0.282482	5.3e-05	0.001361	0.04941	0.282476	-5.89179	1.855	1.59964	1.40084
	NT09_18	163234	75455	0.462251	0.0561	0.00163	0.03605	0.00065	0.27883	0.00845	0.365376	456	63.35	228.3	4.06	249.7	6.71	91.4297
	NT09_19	270146	168818	0.624914	0.05051	0.00127	0.03522	0.00061	0.24524	0.00662	0.423985	218.5	57	223.1	3.81	222.7	5.4	100.18
	NT09_20	1095133	286378	0.261501	0.12313	0.00146	0.11339	0.00183	1.92484	0.03234	0.741555	2002.1	20.92	692.4	10.58	1089.7	11.23	63.5404
	NT09_21	211560	90574	0.428124	0.05213	0.00139	0.03664	0.00065	0.26325	0.00745	0.402983	290.9	59.68	231.9	4.02	237.3	5.99	97.7244		226.5	Pb206/U238 weighted average age	0.282555	4.2e-05	0.000864	0.02941	0.282551	-3.23459	1.47	1.4328	1.23338
	NT09_22	190206	80165	0.421464	0.05168	0.00148	0.036	0.00064	0.25644	0.00768	0.368922	271.2	64.11	228	4.01	231.8	6.21	98.3607
	NT09_23	217601	129029	0.592961	0.05115	0.00138	0.03532	0.00062	0.24903	0.00711	0.394464	247.7	60.73	223.7	3.89	225.8	5.78	99.07		226.5	Pb206/U238 weighted average age	0.282503	5.9e-05	0.000945	0.0344	0.282499	-5.0865	2.065	1.54913	1.35015
	NT09_24	205017	104604	0.510221	0.04877	0.00139	0.03611	0.00064	0.24274	0.00727	0.375646	136.9	65.54	228.7	4	220.7	5.94	103.625
NT-11	NT11_01	893969	510343	0.570873	0.05085	0.00088	0.03644	0.0006	0.25539	0.00531	0.589925	234.1	39.59	230.7	3.76	230.9	4.3	99.9134		228.7	Pb206/U238 weighted average age	0.282785	5.2e-05	0.00197	0.0456	0.282777	4.78338	1.82	0.927888	0.72664
	NT11_02	1583645	1075636	0.679215	0.05039	0.00073	0.03651	0.0006	0.25361	0.00474	0.666642	213.2	33.06	231.1	3.71	229.5	3.84	100.697		228.7	Pb206/U238 weighted average age	0.282778	4.9e-05	0.001594	0.0385	0.282771	4.59258	1.715	0.939999	0.738796
	NT11_03	804879	372289	0.46254	0.05235	0.00101	0.03611	0.00061	0.26053	0.00579	0.542109	300.9	43.19	228.6	3.77	235.1	4.67	97.2352
	NT11_04	663697	353663	0.532868	0.05162	0.00097	0.03585	0.0006	0.25503	0.00559	0.555332	268.5	42.5	227	3.74	230.7	4.52	98.3962
	NT11_05	599571	336961	0.562003	0.05305	0.00093	0.03637	0.00061	0.26598	0.00559	0.589627	331	39.27	230.3	3.78	239.5	4.48	96.1587
	NT11_06	610822	405799	0.664349	0.05103	0.00096	0.03523	0.00059	0.24786	0.00545	0.556756	242.4	42.77	223.2	3.69	224.8	4.43	99.2883		228.7	Pb206/U238 weighted average age	0.282752	5.2e-05	0.001547	0.03743	0.282745	3.67979	1.82	0.997898	0.796914
	NT11_07	1499538	885230	0.590335	0.05132	0.00077	0.03638	0.0006	0.25739	0.00492	0.653867	255.1	34.02	230.4	3.72	232.6	3.98	99.0542		228.7	Pb206/U238 weighted average age	0.282817	5e-05	0.002435	0.05988	0.282807	5.84524	1.75	0.860438	0.658936
	NT11_08	287021	190725	0.664498	0.04981	0.00127	0.03634	0.00064	0.24955	0.00688	0.432668	186.4	58.5	230.1	3.98	226.2	5.59	101.724
	NT11_09	433107	260672	0.601865	0.05279	0.00112	0.03518	0.0006	0.25598	0.00612	0.505635	319.5	47.46	222.9	3.75	231.4	4.95	96.3267
	NT11_10	504844	302736	0.599662	0.05183	0.00107	0.03659	0.00062	0.26145	0.00612	0.515404	277.8	46.43	231.7	3.88	235.8	4.93	98.2612
	NT11_11	1293685	1051763	0.812998	0.05437	0.00082	0.03437	0.00057	0.2576	0.00496	0.655004	386.2	33.53	217.8	3.54	232.7	4.01	93.5969
	NT11_12	780692	500249	0.640776	0.05278	0.00098	0.0383	0.00065	0.2787	0.00607	0.56492	319.4	41.4	242.3	4.01	249.6	4.82	97.0753
	NT11_13	807317	408421	0.505899	0.06112	0.00131	0.01901	0.00033	0.16015	0.00384	0.50078	643.3	45.35	121.4	2.08	150.8	3.36	80.504
	NT11_14	552499	291491	0.527586	0.0519	0.00102	0.03595	0.00061	0.25723	0.00584	0.541377	280.9	44.23	227.7	3.8	232.4	4.71	97.9776		228.7	Pb206/U238 weighted average age	0.282419	7.1e-05	0.001659	0.0409	0.282412	-8.11886	2.485	1.74074	1.54253
	NT11_15	259309	135991	0.524436	0.05229	0.00132	0.03683	0.00065	0.26547	0.00726	0.437296	297.9	56.69	233.2	4.05	239.1	5.83	97.5324		228.7	Pb206/U238 weighted average age	0.282756	4.4e-05	0.00202	0.0512	0.282728	3.05007	1.61	1.03781	0.836972
	NT11_16	334512	113245	0.338538	0.07007	0.00135	0.05396	0.00092	0.52119	0.01157	0.544665	930.4	38.94	338.8	5.66	425.9	7.72	79.5492
	NT11_17	579311	373965	0.645534	0.05268	0.00097	0.03617	0.00061	0.26272	0.00571	0.569859	315	41.07	229.1	3.81	236.9	4.59	96.7075
	NT11_18	820310	350107	0.426798	0.05142	0.00086	0.03599	0.0006	0.25515	0.00523	0.612137	259.6	37.95	228	3.75	230.8	4.23	98.7868		228.7	Pb206/U238 weighted average age	0.282731	4.6e-05	0.000798	0.0215	0.282728	3.05007	1.61	1.03781	0.836972
	NT11_19	528236	254960	0.482663	0.05357	0.00102	0.0354	0.0006	0.26139	0.00584	0.559711	352.8	42.74	224.2	3.75	235.8	4.7	95.0806
	NT11_20	282139	171439	0.60764	0.05345	0.00127	0.0354	0.00062	0.26088	0.00681	0.463265	348	53	224.3	3.87	235.4	5.48	95.2846
	NT11_21	591538	428390	0.724197	0.05039	0.00096	0.03549	0.00061	0.24651	0.00553	0.565014	212.9	43.64	224.8	3.77	223.7	4.5	100.492		228.7	Pb206/U238 weighted average age	0.282743	4.7e-05	0.00226	0.0658	0.282733	3.25354	1.645	1.02492	0.824032
	NT11_22	575069	329900	0.57367	0.05178	0.00098	0.03605	0.00062	0.25735	0.00574	0.567082	275.7	42.71	228.3	3.83	232.5	4.63	98.1935		228.7	Pb206/U238 weighted average age	0.282735	5.2e-05	0.0007871	0.02135	0.282732	3.19324	1.82	1.02874	0.827867
NT-12	NT12_01	1628806	900577	0.552906	0.26776	0.00506	0.03745	0.00062	0.26776	0.00506	0.683362	279	32.36	237	3.88	240.9	4.05	98.3811
	NT12_02	8357772	849169	0.101602	0.27681	0.00483	0.03744	0.00062	0.27681	0.00483	0.747082	354.9	26.9	237	3.84	248.1	3.84	95.526
	NT12_03	3619378	539753	0.149129	0.29228	0.0053	0.03896	0.00065	0.29228	0.0053	0.722051	388	29.04	246.4	4.02	260.3	4.16	94.66
	NT12_04	3226508	524629	0.1626	0.26123	0.00486	0.03723	0.00062	0.26123	0.00486	0.700799	235.6	31.36	235.6	3.87	235.7	3.91	99.9576
	NT12_05	12409518	1121413	0.0903672	0.32331	0.0056	0.03787	0.00063	0.32331	0.0056	0.759635	671.3	25.05	239.6	3.89	284.4	4.3	84.2475
	NT12_06	20552478	1258316	0.0612245	0.2925	0.00503	0.03873	0.00064	0.2925	0.00503	0.760541	402.9	25.65	245	3.97	260.5	3.95	94.0499
	NT12_07	16613185	1372436	0.0826113	0.30816	0.00555	0.03808	0.00064	0.30816	0.00555	0.739786	555.7	27.36	240.9	3.95	272.8	4.31	88.3065
	NT12_08	1376661	490030	0.355955	0.29148	0.00565	0.03803	0.00064	0.29148	0.00565	0.668187	435.4	32.45	240.6	3.97	259.7	4.45	92.6454
	NT12_09	7734532	1856029	0.239967	0.27119	0.0048	0.03825	0.00063	0.27119	0.0048	0.745131	259.9	28.05	242	3.94	243.6	3.84	99.3432
	NT12_10	12170251	1397713	0.114847	0.27014	0.00475	0.0384	0.00064	0.27014	0.00475	0.749481	241.8	27.59	242.9	3.96	242.8	3.79	100.041
	NT12_11	979453	214275	0.21877	0.27345	0.00586	0.03789	0.00065	0.27345	0.00586	0.604642	300.1	39.57	239.8	4.03	245.4	4.67	97.718
	NT12_12	2649860	448677	0.169321	0.25471	0.00566	0.03661	0.00064	0.25471	0.00566	0.591532	215.9	42.01	231.8	3.97	230.4	4.58	100.608
ST-16	ST16_01	1077470	193347	0.179445	0.05634	0.00088	0.03559	0.00058	0.27692	0.00525	0.616649	464.9	34.36	225.4	3.58	248.2	4.17	90.8139
	ST16_02	675963	360024	0.532609	0.06815	0.00084	0.14688	0.00234	1.38254	0.02307	0.715331	873.2	25.34	883.5	13.15	881.5	9.83	100.227		883.5	Pb206/U238 zircon age	0.282044	5.1e-05	0.000844	0.0332	0.28203	-6.97309	1.785	2.16636	1.98741
	ST16_03	94091	111410	1.18407	0.07524	0.00145	0.18724	0.00317	1.94596	0.04216	0.524297	1075	38.16	1106.4	17.2	1097.1	14.53	100.848		1106.4	Pb206/U238 zircon age	0.282124	4.3e-05	0.000568	0.0206	0.282112	0.981086	1.505	1.84846	1.67448
	ST16_04	428663	164618	0.384027	0.07203	0.00095	0.15825	0.00254	1.57432	0.02716	0.688509	987.2	26.28	947.1	14.12	960.1	10.71	98.646		947.1	Pb206/U238 zircon age	0.281434	4.8e-05	0.000736	0.02823	0.281421	-27.1222	1.68	3.4371	3.26402
	ST16_05	668993	167038	0.249686	0.06727	0.00082	0.13869	0.00221	1.28805	0.02143	0.720699	846	25.2	837.2	12.53	840.4	9.51	99.6192		837.2	Pb206/U238 zircon age	0.282018	4.5e-05	0.0004006	0.01466	0.282012	-8.6646	1.575	2.23508	2.05511
	ST16_06	331160	255298	0.77092	0.05521	0.00094	0.08274	0.00136	0.63068	0.01267	0.581265	420.5	37.3	512.4	8.07	496.5	7.89	103.202
	ST16_07	518496	193271	0.372753	0.05686	0.00087	0.07993	0.0013	0.62755	0.01182	0.628675	485.5	33.86	495.7	7.74	494.6	7.37	100.222
	ST16_08	9	33	3.66667	0.85377	0.05678	49.248	15.4537	*********	*********	#VALUE!	5014.2	91.15	******	1982.58	8801.1	316.62	-
	ST16_09	449818	67181	0.149352	0.12208	0.00142	0.22983	0.00368	3.87348	0.06311	0.740841	1986.8	20.6	1333.6	19.28	1608.2	13.15	82.925
	ST16_10	1419898	162391	0.114368	0.11373	0.00129	0.09867	0.00157	1.54916	0.02498	0.749369	1859.8	20.39	606.6	9.24	950.2	9.95	63.8392
	ST16_11	1185078	382385	0.322667	0.05488	0.00075	0.05932	0.00095	0.44934	0.00796	0.675936	407.1	29.99	371.5	5.81	376.8	5.57	98.5934
	ST16_12	370583	133683	0.360737	0.09578	0.00112	0.26065	0.00418	3.44555	0.0564	0.739764	1543.5	21.87	1493.1	21.39	1514.9	12.88	98.561
	ST16_13	2116068	127870	0.0604281	0.046	0.00084	0.01308	0.00022	0.08301	0.00176	0.559394	0.1	40.52	83.7	1.37	81	1.65	103.333
	ST16_14	187845	50709	0.269951	0.06824	0.0012	0.11162	0.00186	1.05123	0.02159	0.570146	875.7	35.94	682.2	10.8	729.5	10.69	93.5161
	ST16_15	795026	52768	0.0663727	0.05636	0.00094	0.04053	0.00067	0.31527	0.00628	0.595049	465.9	36.76	256.1	4.13	278.3	4.85	92.023
	ST16_16	449520	230944	0.513757	0.05732	0.0009	0.07917	0.0013	0.62632	0.01203	0.621482	503.6	33.97	491.2	7.74	493.8	7.51	99.4735		491.2	Pb206/U238 zircon age	0.282343	4.8e-05	0.000371	0.01349	0.28234	-4.82146	1.68	1.73406	1.54299
	ST16_17	54777	71500	1.30529	0.06197	0.00173	0.1186	0.00217	1.01409	0.02959	0.381018	673.1	58.76	722.5	12.49	710.9	14.92	101.632		722.5	Pb206/U238 zircon age	0.281745	4.6e-05	0.000422	0.01598	0.281739	-20.8945	1.61	2.89648	2.71567
	ST16_18	836366	390655	0.467086	0.05605	0.00073	0.08142	0.00132	0.62978	0.01084	0.697857	453.9	28.29	504.6	7.84	496	6.75	101.734
	ST16_19	169321	109637	0.64751	0.15433	0.00176	0.41162	0.00664	8.76747	0.14068	0.748788	2394.5	19.23	2222.3	30.34	2314.1	14.62	96.033		2394.5	Pb207/Pb206 zircon age	0.280927	5.4e-05	0.0003494	0.01389	0.280911	-12.0696	1.89	3.62776	3.49302
	ST16_20	91094	26203	0.287648	0.06503	0.0014	0.11652	0.00201	1.0454	0.02484	0.486341	775.2	44.68	710.5	11.63	726.6	12.33	97.7842		710.5	Pb206/U238 zircon age	0.281964	3.7e-05	0.000839	0.03305	0.281953	-13.6008	1.295	2.4424	2.25973
	ST16_21	202847	137240	0.676569	0.06051	0.00131	0.0465	0.0008	0.38826	0.00911	0.467997	621.7	46.12	293	4.91	333.1	6.66	87.9616
	ST16_22	215953	61231	0.283539	0.25072	0.00284	0.63352	0.0103	21.9048	0.35822	0.758725	3189.3	17.83	3163.5	40.64	3179.5	15.88	99.4968
	ST16_23	776664	38606	0.0497075	0.22681	0.00257	0.31573	0.00512	9.87464	0.16223	0.759123	3029.7	18.03	1768.8	25.09	2423.1	15.15	72.9974
	ST16_24	377626	91907	0.243381	0.06682	0.00105	0.07854	0.0013	0.72372	0.01408	0.629686	832.1	32.51	487.4	7.8	552.9	8.29	88.1534
	ST16_25	253797	140168	0.552284	0.07206	0.00102	0.18152	0.003	1.80355	0.03297	0.673504	987.6	28.38	1075.3	16.34	1046.7	11.94	102.732
	ST16_26	1648384	12868	0.00780643	0.05093	0.00085	0.0206	0.00034	0.14464	0.00292	0.602378	237.5	37.95	131.4	2.16	137.2	2.59	95.7726
	ST16_27	1325745	95422	0.0719761	0.06085	0.00081	0.07384	0.00121	0.61951	0.01101	0.699076	633.9	28.35	459.3	7.27	489.5	6.9	93.8304
	ST16_28	405241	96577	0.23832	0.0667	0.00105	0.07559	0.00126	0.69512	0.01353	0.63014	828.3	32.43	469.8	7.55	535.9	8.11	87.6656
ST-49A	ST49A_01	8453616	625369	0.0739765	0.04775	0.00063	0.01278	0.00021	0.08415	0.0015	0.706162	86.1	32.16	81.9	1.33	82	1.41	99.878	Th:U >0.1	81.4	Pb206/U238 weighted average age	0.282379	6.5e-05	0.001408	0.0514	0.282377	-12.63	2.275	1.91219	1.7106
	ST49A_02	3528351	548877	0.155562	0.04928	0.00095	0.01195	0.0002	0.08121	0.00181	0.543178	161.3	44.27	76.6	1.3	79.3	1.7	96.5952		81.4	Pb206/U238 weighted average age	0.282387	5.1e-05	0.0006605	0.02658	0.282386	-12.3068	1.785	1.89201	1.69034
	ST49A_03	3764066	678494	0.180256	0.04566	0.00069	0.01255	0.00021	0.07897	0.00151	0.652046	0.1	15.52	80.4	1.32	77.2	1.42	104.145
	ST49A_04	4504674	625384	0.13883	0.05283	0.00076	0.01259	0.00021	0.09171	0.00171	0.673505	321.4	32.36	80.7	1.32	89.1	1.59	90.5724
	ST49A_05	3074368	775177	0.252142	0.10683	0.00146	0.01357	0.00022	0.1999	0.0036	0.685671	1746	24.74	86.9	1.43	185	3.05	46.973
	ST49A_06	2366887	888877	0.375547	0.29667	0.0043	0.00659	0.00011	0.2696	0.0049	0.657386	3452.9	22.32	42.4	0.73	242.4	3.92	17.4917
	ST49A_07	11399266	985889	0.0864871	0.05314	0.00068	0.01254	0.00021	0.09188	0.00161	0.722018	334.5	28.49	80.4	1.31	89.3	1.5	90.0336
	ST49A_08	2187646	853627	0.390203	0.08103	0.0011	0.05014	0.00082	0.56008	0.01011	0.692748	1222.2	26.39	315.4	5.06	451.6	6.58	69.8406
	ST49A_09	4877865	671654	0.137694	0.04702	0.00069	0.01294	0.00021	0.08386	0.00158	0.659018	49.7	33.97	82.9	1.36	81.8	1.48	101.345
	ST49A_10	3022646	1466666	0.485226	0.32528	0.00412	0.01581	0.00026	0.70902	0.01233	0.72108	3595	19.33	101.1	1.67	544.2	7.32	18.5777
	ST49A_11	4910135	1353380	0.27563	0.25726	0.0032	0.01752	0.00029	0.62139	0.01078	0.731697	3230	19.48	112	1.84	490.7	6.75	22.8245
	ST49A_12	331059	237492	0.717371	0.63116	0.01098	0.01771	0.00034	1.54046	0.02959	0.589663	4581.4	24.95	113.2	2.13	946.7	11.83	11.9573
	ST49A_13	7143984	1299171	0.181855	0.1001	0.00129	0.01394	0.00023	0.19236	0.0034	0.717628	1626	23.71	89.3	1.46	178.6	2.9	50
	ST49A_14	276858	232668	0.840387	0.07299	0.00249	0.01279	0.00025	0.12863	0.00444	0.303653	1013.6	67.66	81.9	1.62	122.9	4	66.6395	very discordant
	ST49A_15	1702476	656164	0.385417	0.04743	0.0009	0.01273	0.00022	0.0832	0.00185	0.563431	70.5	45.24	81.5	1.38	81.1	1.74	100.493
	ST49A_16	6263415	979421	0.156372	0.04802	0.00068	0.01271	0.00021	0.08409	0.00157	0.682455	99.1	34.42	81.4	1.34	82	1.47	99.2683		81.4	Pb206/U238 weighted average age	0.282334	4.5e-05	0.001966	0.0818	0.282331	-14.2515	1.575	2.01337	1.81216
	ST49A_17	879552	477369	0.542741	0.05184	0.00121	0.01241	0.00022	0.08868	0.00227	0.467957	278.3	52.38	79.5	1.39	86.3	2.12	92.1205
	ST49A_18	320682	434279	1.35424	0.05332	0.00192	0.01225	0.00024	0.09003	0.0033	0.299905	342.4	79.28	78.5	1.52	87.5	3.07	89.7143
	ST49A_19	20327612	2398055	0.11797	0.06017	0.00064	0.01301	0.0002	0.10819	0.00168	0.76308	609.6	22.87	83.3	1.3	104.3	1.54	79.8658
	ST49A_20	3343201	671123	0.200743	0.0474	0.00067	0.01269	0.0002	0.08313	0.0015	0.657882	68.9	34.11	81.3	1.29	81.1	1.4	100.247		81.4	Pb206/U238 weighted average age	0.282329	5.5e-05	0.00172	0.085	0.282326	-14.4152	1.925	2.02357	1.8224
	ST49A_21	710919	207699	0.292156	0.05445	0.00083	0.04112	0.00066	0.30959	0.00579	0.624678	389.8	33.71	259.8	4.1	273.9	4.49	94.8521
	ST49A_22	14538256	3402101	0.23401	0.06105	0.00067	0.01294	0.0002	0.10918	0.00172	0.752858	640.9	23.28	82.9	1.3	105.2	1.57	78.8023
	ST49A_23	2099980	581853	0.277075	0.06139	0.00094	0.01233	0.0002	0.10462	0.00196	0.624633	652.9	32.5	79	1.27	101	1.8	78.2178
	ST49A_24	3957549	676193	0.170862	0.04617	0.00064	0.01222	0.0002	0.07796	0.00139	0.674431	6.6	32.9	78.3	1.24	76.2	1.31	102.756
	ST49A_25	2648928	895237	0.337962	0.04575	0.00071	0.01266	0.0002	0.08001	0.00153	0.619674	0.1	21.8	81.1	1.3	78.2	1.44	103.708
	ST49A_26	12804619	1254642	0.0979835	0.0564	0.00062	0.01283	0.0002	0.1	0.00159	0.756418	467.4	24.47	82.2	1.29	96.8	1.46	84.9174
	ST49A_27	967890	300731	0.310708	0.06562	0.00132	0.01235	0.00021	0.11191	0.00252	0.511305	794.4	41.78	79.1	1.33	107.7	2.3	73.4448
	ST49A_28	1987873	488773	0.245877	0.04804	0.00077	0.0121	0.00019	0.08047	0.00152	0.584038	101.1	37.27	77.6	1.24	78.6	1.43	98.7277		81.4	Pb206/U238 weighted average age	0.282337	8.9e-05	0.00075	0.0351	0.282336	-14.0801	3.115	2.00269	1.80143
	ST49A_29	1877908	744987	0.396711	0.06075	0.001	0.01259	0.00021	0.10561	0.00208	0.601431	630.5	34.97	80.7	1.31	101.9	1.91	79.1953
	ST49A_30	605368	362917	0.599498	0.05868	0.00145	0.01257	0.00022	0.10185	0.00268	0.421366	555.2	52.94	80.5	1.4	98.5	2.47	81.7259		81.4	Pb206/U238 weighted average age	0.282403	6.4e-05	0.0004631	0.01961	0.282402	-11.7303	2.24	1.85598	1.65417
	ST49A_31	4978989	909817	0.182731	0.04692	0.00071	0.01187	0.00019	0.07699	0.00145	0.633472	45	35.39	76	1.23	75.3	1.36	100.93
	ST49A_32	8334582	1087678	0.130502	0.05576	0.00067	0.01234	0.0002	0.09512	0.00158	0.732154	442.6	26.02	79.1	1.25	92.3	1.46	85.6988
Th11/02	TH112_01	489601	369993	0.755703	0.04929	0.00098	0.03251	0.00054	0.22123	0.00497	0.516252	161.4	45.66	206.2	3.39	202.9	4.13	101.626
	TH112_02	445760	117084	0.262662	0.04954	0.001	0.03209	0.00054	0.21963	0.00498	0.510852	173.4	46.25	203.6	3.35	201.6	4.14	100.992		206.4	Pb206/U238 weighted average age	0.282323	5.8e-05	0.00229	0.08595	0.282314	-12.0728	2.03	1.97073	1.77276
	TH112_03	563931	291825	0.517484	0.05047	0.00094	0.0327	0.00054	0.22788	0.0049	0.546591	216.7	42.43	207.4	3.39	208.4	4.05	99.5202
	TH112_04	557686	176210	0.315966	0.10975	0.00157	0.04097	0.00068	0.6211	0.01118	0.660812	1795.3	25.78	258.8	4.18	490.5	7	52.7625
	TH112_05	1250999	111042	0.0887627	0.04845	0.0007	0.03273	0.00053	0.21904	0.00404	0.659028	121.5	33.92	207.6	3.31	201.1	3.37	103.232
	TH112_06	294362	179337	0.60924	0.05355	0.00123	0.03245	0.00056	0.24002	0.00598	0.454658	352.2	51.03	205.8	3.48	218.4	4.9	94.2308
	TH112_07	468053	159543	0.340865	0.04936	0.00099	0.03275	0.00055	0.22323	0.00509	0.521868	165.1	46.39	207.8	3.43	204.6	4.22	101.564		206.4	Pb206/U238 weighted average age	0.282239	4.5e-05	0.001299	0.0493	0.282234	-14.9094	1.575	2.14709	1.94977
	TH112_08	471454	140675	0.298385	0.04877	0.00099	0.03238	0.00054	0.21798	0.00499	0.510912	136.8	46.88	205.4	3.4	200.2	4.16	102.597
	TH112_09	748756	132073	0.17639	0.05127	0.00089	0.03326	0.00055	0.23527	0.00486	0.583779	252.9	39.65	210.9	3.43	214.5	4	98.3217
	TH112_10	1537575	117928	0.0766974	0.04962	0.00069	0.03318	0.00054	0.22736	0.0041	0.675833	177.3	31.98	210.4	3.36	208	3.39	101.154		206.4	Pb206/U238 weighted average age	0.28211	5.4e-05	0.0020618	0.07188	0.282102	-19.5773	1.89	2.43607	2.23981
	TH112_11	673401	74695	0.110922	0.05113	0.0009	0.03265	0.00054	0.23043	0.0048	0.577063	246.8	40.12	207.1	3.38	210.6	3.96	98.3381
	TH112_12	1224589	1024180	0.836346	0.05122	0.00073	0.03259	0.00053	0.23058	0.00421	0.66466	250.8	32.57	206.7	3.31	210.7	3.47	98.1016
	TH112_13	857604	136763	0.159471	0.04995	0.00081	0.0323	0.00053	0.2227	0.0044	0.611729	192.5	37.07	204.9	3.34	204.2	3.65	100.343
	TH112_14	447537	295504	0.66029	0.05	0.00113	0.03273	0.00057	0.22584	0.00563	0.476789	194.8	51.69	207.6	3.54	206.8	4.66	100.387
	TH112_15	339090	159415	0.470126	0.04928	0.00116	0.03187	0.00055	0.2168	0.00558	0.457237	161.4	54.26	202.2	3.46	199.2	4.66	101.506		206.4	Pb206/U238 weighted average age	0.28233	5.8e-05	0.0008066	0.02874	0.282327	-11.6227	2.03	1.94269	1.74462
	TH112_16	177257	87892	0.495845	0.05292	0.00161	0.03267	0.0006	0.23851	0.00755	0.355844	325.2	67.8	207.2	3.77	217.2	6.19	95.3959
	TH112_17	328316	177981	0.542103	0.04783	0.00115	0.03302	0.00058	0.21788	0.00571	0.453213	90	57.07	209.4	3.59	200.1	4.76	104.648
	TH112_18	1602559	371834	0.232025	0.04948	0.00069	0.03294	0.00054	0.22492	0.00412	0.68237	170.7	32.26	208.9	3.38	206	3.41	101.408
	TH112_19	534447	214047	0.400502	0.05732	0.00108	0.03191	0.00054	0.25236	0.00551	0.552236	503.4	41.27	202.5	3.39	228.5	4.47	88.6214
	TH112_20	2246645	140972	0.0627478	0.06166	0.00077	0.03464	0.00057	0.29475	0.00509	0.726766	662.4	26.48	219.5	3.53	262.3	3.99	83.6828
	TH112_21	938163	253055	0.269735	0.05995	0.00074	0.09124	0.00149	0.755	0.01292	0.728486	601.8	26.32	562.9	8.82	571.1	7.47	98.5642
	TH112_22	595482	192766	0.323714	0.05891	0.00096	0.04842	0.00081	0.39351	0.00786	0.61838	563.8	35.06	304.8	4.99	336.9	5.73	90.472
	TH112_23	936231	155234	0.165807	0.0521	0.00084	0.03311	0.00055	0.23795	0.00472	0.621329	289.9	36.18	210	3.45	216.7	3.87	96.9082
	TH112_24	201914	149234	0.739097	0.05378	0.0015	0.03315	0.0006	0.24594	0.00723	0.388918	361.5	61.62	210.3	3.76	223.3	5.89	94.1782
	TH112_25	831435	181146	0.217872	0.05093	0.00085	0.03238	0.00054	0.22749	0.00463	0.609579	237.4	38.03	205.4	3.39	208.1	3.83	98.7025
	TH112_26	876232	281269	0.320998	0.05007	0.00082	0.0326	0.00055	0.2252	0.00452	0.61909	198.1	37.46	206.8	3.41	206.2	3.74	100.291		206.4	Pb206/U238 weighted average age	0.28233	7.4e-05	0.001732	0.0587	0.282323	-11.749	2.59	1.95056	1.75251
	TH112_27	851914	107253	0.125897	0.05137	0.00083	0.03199	0.00054	0.22679	0.00453	0.62707	257.4	36.88	203	3.35	207.5	3.75	97.8313
	TH112_28	1202843	89143	0.0741103	0.04894	0.00074	0.0331	0.00055	0.22349	0.00429	0.652025	144.9	34.97	209.9	3.44	204.8	3.56	102.49
	TH112_29	2317146	365950	0.157931	0.06009	0.00074	0.06557	0.00108	0.5434	0.00941	0.735402	606.8	26.34	409.4	6.53	440.7	6.19	92.8977
	TH112_30	1426684	179125	0.125553	0.05518	0.00078	0.03371	0.00056	0.25654	0.00477	0.682907	419.3	31.2	213.7	3.5	231.9	3.86	92.1518
	TH112_31	373013	221761	0.594513	0.06114	0.00161	0.03314	0.00061	0.27947	0.00783	0.417244	644.3	55.55	210.2	3.78	250.2	6.21	84.0128
	TH112_32	1060789	87939	0.0828996	0.0487	0.00077	0.03213	0.00054	0.21586	0.00428	0.6386	133.5	36.93	203.9	3.37	198.5	3.58	102.72
	TH112_33	480007	82462	0.171793	0.04951	0.00103	0.03195	0.00055	0.21814	0.00517	0.521146	172.2	47.93	202.7	3.45	200.4	4.31	101.148
	TH112_34	384087	163299	0.425161	0.05152	0.00114	0.03214	0.00056	0.22837	0.00564	0.49255	264	49.99	203.9	3.51	208.9	4.66	97.6065
	TH112_35	421139	97584	0.231714	0.05595	0.00113	0.03397	0.00059	0.26219	0.00604	0.530413	450.1	43.82	215.4	3.67	236.4	4.86	91.1168
	TH112_36	1286648	235314	0.182889	0.0547	0.00078	0.03264	0.00055	0.24628	0.0046	0.682275	400.1	31.41	207	3.4	223.5	3.75	92.6174
	TH112_37	1444003	102445	0.0709451	0.05087	0.00072	0.03332	0.00056	0.23384	0.00435	0.684783	234.9	32.4	211.3	3.47	213.4	3.58	99.0159		206.4	Pb206/U238 weighted average age	0.282255	3.9e-05	0.003336	0.1069	0.282242	-14.6073	1.365	2.12886	1.93149
	TH112_38	1052491	106619	0.101302	0.04957	0.00079	0.03254	0.00055	0.22243	0.00444	0.637466	174.7	36.83	206.4	3.43	203.9	3.69	101.226
Th11/01	TH111_01	363709	99563	0.273744	0.05096	0.00113	0.03513	0.00062	0.24688	0.00616	0.502262	239.2	50.5	222.6	3.87	224	5.01	99.375		227.9	Pb206/U238 weighted average age	0.282687	4.7e-05	0.00466	0.1182	0.282667	0.893939	1.645	1.17361	0.973262
	TH111_02	123127	63106	0.512528	0.05301	0.0018	0.03545	0.00069	0.25913	0.00904	0.326115	329.2	75.22	224.6	4.28	234	7.29	95.9829
	TH111_03	569514	137461	0.241365	0.05082	0.00094	0.03541	0.00061	0.24817	0.00545	0.577445	232.7	42.07	224.3	3.81	225.1	4.43	99.6446		227.9	Pb206/U238 weighted average age	0.282739	5e-05	0.002397	0.06569	0.282729	3.07475	1.75	1.03562	0.834758
	TH111_04	312788	50870	0.162634	0.05079	0.00131	0.03605	0.00066	0.25242	0.00704	0.438478	231.2	58.35	228.3	4.08	228.5	5.7	99.9125		227.9	Pb206/U238 weighted average age	0.282742	5.5e-05	0.00116	0.03237	0.282737	3.36731	1.925	1.01709	0.816151
	TH111_05	212966	69942	0.328419	0.05203	0.00138	0.03554	0.00065	0.25496	0.00726	0.424211	286.8	59.5	225.1	4.05	230.6	5.88	97.6149
	TH111_06	262733	56588	0.215382	0.059	0.00136	0.0366	0.00066	0.29776	0.00761	0.484977	567.1	49.55	231.8	4.1	264.7	5.96	87.5708
	TH111_07	280087	47995	0.171357	0.05629	0.00135	0.03775	0.00068	0.29296	0.00772	0.467376	463.1	52.83	238.8	4.24	260.9	6.06	91.5293
	TH111_08	733478	142689	0.194538	0.04963	0.00085	0.03545	0.00061	0.24257	0.00511	0.615942	177.7	39.66	224.6	3.8	220.5	4.18	101.859
	TH111_09	190849	84067	0.44049	0.05432	0.00153	0.03559	0.00066	0.26653	0.00798	0.402515	384.3	61.93	225.5	4.13	239.9	6.4	93.9975
	TH111_10	281083	94244	0.335289	0.05347	0.00127	0.03725	0.00067	0.27461	0.00722	0.476461	348.9	53.1	235.8	4.17	246.4	5.75	95.6981
	TH111_11	153714	70856	0.46096	0.04885	0.0021	0.03459	0.00073	0.23294	0.01005	0.251931	140.6	97.72	219.2	4.53	212.6	8.27	103.104
	TH111_12	175351	65130	0.371426	0.04253	0.00154	0.03634	0.00069	0.21308	0.00798	0.317774	0.1	0	230.1	4.26	196.1	6.68	117.338
	TH111_13	189305	93860	0.495814	0.0501	0.00144	0.03581	0.00067	0.24731	0.00754	0.397463	199.6	65.35	226.8	4.15	224.4	6.13	101.07		227.9	Pb206/U238 weighted average age	0.282716	4.8e-05	0.001882	0.0542	0.282708	2.33861	1.68	1.08224	0.881551
	TH111_14	1299193	319518	0.245936	0.05043	0.00074	0.03672	0.00063	0.25525	0.0049	0.679439	215	33.47	232.4	3.89	230.8	3.97	100.693		227.9	Pb206/U238 weighted average age	0.282732	6.3e-05	0.00379	0.111	0.282716	2.61717	2.205	1.06461	0.863849
	TH111_15	1314595	160480	0.122076	0.05213	0.00076	0.03669	0.00063	0.26364	0.00507	0.684591	291.1	33.07	232.3	3.9	237.6	4.07	97.7694
	TH111_16	1557280	201632	0.129477	0.05001	0.00071	0.03616	0.00062	0.24926	0.0047	0.692801	195.7	32.48	229	3.83	226	3.82	101.327
	TH111_17	186547	74414	0.398902	0.052	0.00145	0.03583	0.00067	0.25677	0.00764	0.411073	285.2	62.63	226.9	4.16	232.1	6.18	97.7596
	TH111_18	148745	63609	0.427638	0.0512	0.00162	0.03556	0.00068	0.25094	0.0083	0.362489	249.8	71.36	225.2	4.24	227.3	6.74	99.0761		227.9	Pb206/U238 weighted average age	0.282719	5.5e-05	0.0017401	0.05102	0.282712	2.46614	1.925	1.07417	0.873447
	TH111_19	476598	110412	0.231667	0.05924	0.00111	0.03701	0.00065	0.30214	0.00671	0.577597	575.8	40.07	234.2	4.05	268.1	5.23	87.3555
	TH111_20	359852	93543	0.259949	0.04923	0.00109	0.03596	0.00064	0.244	0.0061	0.507407	158.6	50.91	227.8	4	221.7	4.98	102.751
	TH111_21	149774	76126	0.508272	0.04875	0.00157	0.03542	0.00068	0.23801	0.00801	0.359076	135.8	74.18	224.4	4.23	216.8	6.57	103.506
	TH111_22	268988	130708	0.485925	0.04894	0.00121	0.03599	0.00065	0.24279	0.00659	0.460647	145.2	56.92	228	4.07	220.7	5.38	103.308
	TH111_23	370271	183963	0.496833	0.14914	0.00233	0.05026	0.00089	1.03312	0.02044	0.657821	2336.1	26.57	316.1	5.47	720.5	10.21	43.8723
	TH111_24	226090	41108	0.181821	0.0497	0.00131	0.03652	0.00067	0.25014	0.00714	0.435949	180.9	60.29	231.2	4.19	226.7	5.8	101.985
	TH111_25	451678	156723	0.346979	0.05188	0.00108	0.0363	0.00065	0.25952	0.00624	0.540488	280.2	46.94	229.8	4.02	234.3	5.03	98.0794
	TH111_26	1422959	171501	0.120524	0.0508	0.00077	0.03685	0.00064	0.25797	0.00511	0.674748	231.8	34.42	233.3	3.95	233	4.12	100.129		227.9	Pb206/U238 weighted average age	0.282695	4.1e-05	0.004471	0.1374	0.282676	1.20547	1.435	1.15392	0.953498
	TH111_27	302933	72953	0.240822	0.05013	0.00151	0.0353	0.00068	0.24388	0.00776	0.388461	201.1	68.61	223.6	4.21	221.6	6.34	100.903
	TH111_28	218971	104534	0.477387	0.0582	0.00152	0.03682	0.00069	0.29525	0.00836	0.443662	536.6	56.99	233.1	4.27	262.7	6.56	88.7324
	TH111_29	224816	33561	0.149282	0.05452	0.00175	0.0366	0.00072	0.27501	0.0092	0.361509	392.6	69.58	231.7	4.46	246.7	7.32	93.9197
	TH111_30	931079	309594	0.332511	0.05075	0.00085	0.03769	0.00066	0.26355	0.00553	0.634669	229.3	38.25	238.5	4.09	237.5	4.44	100.421
	TH111_31	668075	105302	0.15762	0.08256	0.00117	0.07323	0.00127	0.83317	0.01599	0.703438	1258.7	27.4	455.6	7.64	615.4	8.85	74.0331
	TH111_32	214718	73008	0.340018	0.0492	0.00132	0.03561	0.00066	0.24136	0.00696	0.425899	157.2	61.42	225.6	4.11	219.5	5.69	102.779

## Sheet: Table 4B Iolite
Sample Name	Analysis Spot	U (ppm)	Th (ppm)	Th/U	207Pb/235U	2σ	206Pb/238U	2σ2	ErrorCorrelation_6_38vs7_35	207Pb/206Pb	2σ3	Pb207/U235 Age	2σ4	Pb206/U238 Age	2σ5	Pb207/Pb206 Age	2σ6	Concordance	Comments	Age Used for Hf	Type of age	176Hf/177Hf	2σ7	176Lu/177Hf	176Yb/177Hf	(176Hf/177Hf)i	εHf(t)	2s	TDM(Hf) (Ga)	TNC(Hf) (Ga)	Key
RDT16_053	RDT16053-092.d	810	283	0.349383	0.347	0.024	0.0344	0.0011	0.62984	0.0727	0.0046	298	17	218	6.9	890	120	73.1544													not used in age determination
	RDT16053-093.d	256.2	137.7	0.537471	0.511	0.063	0.03382	0.00093	0.68856	0.107	0.011	403	39	214.3	5.8	1470	190	53.1762													data used for age determination
	RDT16053-094.d	101.6	77.3	0.760827	13.19	0.25	0.5005	0.007	0.57694	0.1907	0.0033	2692	19	2614	30	2746	29	97.1025
	RDT16053-095.d	2601	1378	0.529796	0.2264	0.0047	0.03209	0.00043	0.21928	0.0512	0.0012	207.1	3.9	203.6	2.7	236	50	98.31	used for weighted average age for data
	RDT16053-096.d	8040	108.2	0.0134577	0.0778	0.002	0.01125	0.00017	0.58637	0.0495	0.001	76	1.8	72.1	1.1	174	49	94.8684
	RDT16053-097.d	7138	200.5	0.0280891	0.2219	0.0036	0.03196	0.00033	0.48125	0.05022	0.00077	203.4	3	202.8	2.1	199	35	99.705	used for weighted average inset	204.1	Pb206/U238 weighted average age	0.282333	3.8e-05	0.002949	0.0903	0.282322	-11.8556	1.33	1.95548	1.75739
	RDT16053-098.d	6790	202	0.0297496	0.2214	0.0045	0.0318	0.00038	0.49826	0.0503	0.00092	202.9	3.7	201.8	2.4	202	42	99.4579	used for weighted average inset
	RDT16053-099.d	410.1	232.7	0.567423	0.2397	0.01	0.03302	0.00054	0.041009	0.0527	0.0023	217.3	8.2	209.4	3.4	268	94	96.3645		204.1	Pb206/U238 weighted average age	0.282211	2.9e-05	0.00125	0.0467	0.282206	-15.9425	1.015	2.20948	2.01233
	RDT16053-100.d	495	210.3	0.424848	11.31	0.17	0.4615	0.0048	0.71202	0.1774	0.0024	2548.2	14	2445	21	2626	22	95.9501
	RDT16053-101.d	3440	206	0.0598837	0.2311	0.0055	0.03172	0.00046	0.3948	0.0527	0.0012	210.9	4.5	201.3	2.9	303	50	95.4481	used for weighted average inset	204.1	Pb206/U238 weighted average age	0.282169	4.5e-05	0.00283	0.0975	0.282158	-17.6416	1.575	2.31472	2.11796
	RDT16053-102.d	3667	115.5	0.0314971	0.2184	0.0041	0.03101	0.00034	0.44579	0.05126	0.00095	200.8	3.6	196.8	2.1	247	43	98.008
	RDT16053-103.d	7490	372	0.0496662	0.2194	0.0038	0.03143	0.00032	0.55185	0.05046	0.0008	201.4	3.2	199.5	2	210	36	99.0566	used for weighted average inset	204.1	Pb206/U238 weighted average age	0.282362	4.9e-05	0.004	0.1142	0.282347	-10.9714	1.715	1.90037	1.70207
	RDT16053-104.d	2130	113.3	0.0531925	0.2267	0.0061	0.0324	0.00048	0.43576	0.0503	0.0012	207.4	5	205.6	3	208	55	99.1321	used for weighted average inset
	RDT16053-112.d	11170	350.2	0.0313518	0.2248	0.0039	0.03147	0.00035	0.5693	0.05159	0.00077	205.8	3.2	199.7	2.2	261	34	97.036	used for weighted average inset
	RDT16053-113.d	6090	158.5	0.0260263	0.1834	0.0073	0.02553	0.00098	0.88971	0.05211	0.0011	170.6	6.3	162.4	6.2	278	45	95.1934		204.1	Pb206/U238 weighted average age	0.28225	4.2e-05	0.00418	0.1355	0.282234	-14.9581	1.47	2.14841	1.95103
	RDT16053-114.d	6288	186.9	0.0297233	0.195	0.0038	0.02783	0.00036	0.62892	0.05068	0.00085	180.8	3.2	177	2.3	218	38	97.8982		204.1	Pb206/U238 weighted average age	0.282145	4.1e-05	0.003622	0.1215	0.282131	-18.5975	1.435	2.37385	2.1773
	RDT16053-115.d	3266	71.8	0.0219841	0.2229	0.0055	0.03084	0.00043	0.50683	0.05223	0.0011	204.7	4.7	195.8	2.7	282	47	95.6522		204.1	Pb206/U238 weighted average age	0.282372	5.9e-05	0.00307	0.0764	0.28236	-10.4921	2.065	1.87047	1.67207
	RDT16053-116.d	3580	50	0.0139665	0.0751	0.0052	0.00907	0.00027	-0.11779	0.0601	0.0046	73.3	4.8	58.2	1.7	500	120	79.3997
	RDT16053-117.d	3873	87.1	0.022489	0.2408	0.0058	0.0321	0.00039	0.53041	0.0544	0.0012	218.8	4.7	203.6	2.4	372	47	93.053
	RDT16053-118.d	5980	236.9	0.0396154	0.219	0.004	0.03103	0.00031	0.3438	0.05109	0.00092	201	3.3	197	1.9	235	41	98.01
	RDT16053-119.d	5030	639	0.127038	0.2262	0.005	0.03243	0.00057	0.68551	0.05053	0.0009	206.9	4.1	205.7	3.6	212	41	99.42	used for weighted average age for data	204.1	Pb206/U238 weighted average age	0.282206	3.7e-05	0.002776	0.08751	0.282195	-16.3253	1.295	2.23321	2.03614
	RDT16053-120.d	3444	15.54	0.0045122	0.2125	0.0043	0.03051	0.00036	0.39752	0.05052	0.00091	195.5	3.6	193.7	2.3	210	41	99.0793
	RDT16053-121.d	3630	1020	0.280992	0.2202	0.0077	0.03148	0.00092	0.65856	0.05145	0.0011	203.7	6.9	199.7	5.8	255	49	98.0363	used for weighted average age for data	204.1	Pb206/U238 weighted average age	0.282173	2.4e-05	0.003752	0.1135	0.282159	-17.6245	0.84	2.31367	2.1169
	RDT16053-122.d	42.53	46.9	1.10275	1.544	0.093	0.1328	0.0031	-0.045028	0.0847	0.0055	934	36	803	18	1200	130	85.9743
	RDT16053-123.d	3870	103.8	0.0268217	0.2262	0.0046	0.03196	0.00031	0.39294	0.05125	0.00097	206.9	3.8	202.8	2	247	41	98.0184	used for weighted average inset	204.1	Pb206/U238 weighted average age	0.282207	2.5e-05	0.002582	0.0718	0.282197	-16.2638	0.875	2.22939	2.03231
	RDT16053-124.d	14900	378	0.0253691	0.1623	0.004	0.02352	0.00048	0.80517	0.04997	0.00085	152.6	3.5	149.8	3	188	39	98.1651
	RDT16053-125.d	323.7	260	0.803213	8.21	0.15	0.3743	0.0045	0.63924	0.1578	0.0025	2252	16	2049	21	2430	27	90.9858
	RDT16053-126.d	5960	129	0.0216443	0.2044	0.0041	0.02971	0.00038	0.58021	0.04966	0.00084	188.7	3.5	188.7	2.4	172	38	100
	RDT16053-127.d	3000	92.8	0.0309333	0.2253	0.0048	0.03147	0.00042	0.30459	0.05177	0.0011	206.2	4	199.8	2.6	266	49	96.8962	used for weighted average inset
	RDT16053-128.d	578.7	325.1	0.561776	0.237	0.0091	0.03228	0.00047	0.17879	0.0535	0.0021	215.3	7.4	204.8	2.9	307	84	95.1231	used for weighted average age for data
KM-20	KM20-172.d	107.6	65	0.604089	0.27	0.022	0.03755	0.00099	0.13727	0.0527	0.0044	239	18	237.6	6.2	250	170	99.4142	core
	KM20-173.d	180.9	167.3	0.92482	0.254	0.016	0.03598	0.00095	7.6783e-05	0.0512	0.0034	229	13	227.8	5.9	220	140	99.476
	KM20-174.d	144.8	85.5	0.59047	0.251	0.02	0.03497	0.00091	0.25866	0.0517	0.0039	224	16	221.5	5.7	210	150	98.8839
	KM20-175.d	119	97	0.815126	0.241	0.02	0.03566	0.00095	0.01737	0.0474	0.004	216	16	225.8	5.9	50	160	104.537
	KM20-176.d	141	98.6	0.699291	0.229	0.019	0.03494	0.0009	0.0927	0.0477	0.0038	210	15	221.4	5.6	100	150	105.429
	KM20-177.d	130.7	77.37	0.591966	0.245	0.018	0.03552	0.00097	0.1541	0.0503	0.0037	220	15	224.9	6	130	150	102.227		229.9	Pb206/U238 weighted average age	0.282852	3.3e-05	0.0006454		0.282849	7.38042	1.155	0.76371	0.561878
	KM20-178.d	85.9	52.3	0.608847	0.275	0.023	0.0384	0.0012	0.10743	0.0511	0.004	243	18	243	7.3	220	160	100		229.9	Pb206/U238 weighted average age	0.282813	3.9e-05	0.000607		0.28281	6.00641	1.365	0.851128	0.649625
	KM20-179.d	112.6	70.73	0.628153	0.255	0.019	0.0369	0.001	0.21872	0.0509	0.0039	231	15	233.5	6.3	220	150	101.082	0.410596	229.9	Pb206/U238 weighted average age	0.282759	4.7e-05	0.00084		0.282755	4.06044	1.645	0.974692	0.773654
	KM20-180.d	117.9	79.3	0.672604	0.264	0.021	0.0342	0.0011	0.1676	0.0569	0.0044	238	16	216.9	6.9	440	150	91.1345
	KM20-181.d	105.4	65.2	0.618596	0.297	0.02	0.0373	0.0011	0.090356	0.0565	0.0041	264	15	236	6.8	460	140	89.3939
	KM20-182.d	207.4	112.3	0.541466	0.384	0.026	0.0374	0.00081	-0.057682	0.0739	0.005	327	19	236.6	5	1010	140	72.3547
	KM20-183.d	117.1	55.9	0.47737	0.247	0.018	0.0367	0.0011	0.36223	0.0488	0.0034	225	16	232.5	7.1	170	140	103.333
	KM20-184.d	249.8	139.7	0.559247	0.245	0.016	0.03646	0.00099	0.25178	0.0488	0.0029	224	13	230.8	6.1	140	120	103.036
	KM20-185.d	156.3	143.6	0.918746	0.253	0.017	0.03593	0.00098	0.14689	0.0517	0.0036	229	13	228.1	6.2	230	140	99.607		229.9	Pb206/U238 weighted average age	0.282842	4.3e-05	0.0008522		0.282838	6.99517	1.505	0.788235	0.586495
	KM20-186.d	128.4	83.1	0.647196	0.237	0.019	0.03554	0.00091	0.14667	0.0484	0.0037	215	15	225.1	5.7	110	150	104.698
	KM20-194.d	131.8	86.1	0.653263	0.289	0.02	0.0359	0.00094	0.16486	0.0593	0.0039	259	15	227.3	5.8	520	140	87.7606
	KM20-195.d	190	134	0.705263	0.276	0.017	0.03685	0.00082	0.13134	0.0536	0.0032	248	13	233.2	5.1	360	120	94.0323
	KM20-196.d	159	145.3	0.913836	0.273	0.018	0.03713	0.00092	0.22155	0.0539	0.0034	243	14	235	5.7	330	130	96.7078
	KM20-197.d	132.1	89.9	0.680545	0.289	0.023	0.03763	0.00093	0.17662	0.0576	0.0043	258	18	238.1	5.7	480	150	92.2868
	KM20-198.d	99.7	61.5	0.616851	0.355	0.024	0.03604	0.00098	-0.0089543	0.0719	0.005	310	18	228.2	6.1	950	140	73.6129
	KM20-199.d	173.8	125.4	0.721519	0.264	0.018	0.03641	0.00085	-0.031751	0.0526	0.0035	239	14	230.5	5.3	290	140	96.4435
	KM20-200.d	556	356	0.640288	0.309	0.016	0.03741	0.00081	0.3723	0.0606	0.0028	273	13	236.7	5	602	98	86.7033
	KM20-201.d	305	305	1	0.272	0.016	0.0359	0.00078	0.35835	0.0548	0.0029	243.8	13	227.3	4.8	409	110	93.2322
	KM20-202.d	243.7	162	0.664752	0.273	0.017	0.03567	0.00078	0.00016887	0.056	0.0034	246	14	225.9	4.9	450	140	91.8293
	KM20-203.d	231.2	193	0.834775	0.258	0.015	0.03622	0.00082	0.21837	0.054	0.0031	235.5	12	229.3	5.1	310	120	97.3673
	KM20-204.d	248.5	286.2	1.15171	0.264	0.014	0.0358	0.00063	0.12392	0.054	0.0027	238.8	11	226.7	3.9	375	110	94.933
	KM20-212.d	140.6	110.6	0.786629	0.385	0.028	0.03688	0.00094	-0.011436	0.0759	0.0054	329	21	233.4	5.9	1080	140	70.9422
	KM20-213.d	302.5	179.2	0.592397	0.264	0.016	0.03627	0.00071	0.061695	0.0537	0.0032	237	13	229.6	4.4	340	130	96.8776
	KM20-214.d	200.7	112.9	0.562531	0.302	0.02	0.03755	0.00086	0.022444	0.0592	0.0039	269	15	237.6	5.3	550	130	88.3271
	KM20-215.d	258	123	0.476744	0.262	0.016	0.03718	0.00074	0.1491	0.0513	0.0031	236	13	235.3	4.6	260	130	99.7034		229.9	Pb206/U238 weighted average age	0.282798	4.1e-05	0.000842		0.282794	5.43998	1.435	0.887125	0.685757
	KM20-216.d	164.1	103.2	0.628885	0.276	0.021	0.03594	0.00083	0.018056	0.0556	0.0041	246	17	227.6	5.1	450	160	92.5203
	KM20-217.d	176.2	123.1	0.698638	0.241	0.016	0.03553	0.00078	0.0079672	0.0505	0.0034	219	14	225	4.9	160	140	102.74
	KM20-218.d	157	116.2	0.740127	0.259	0.022	0.03603	0.00091	0.077028	0.0518	0.0044	231	18	228.1	5.7	220	170	98.7446		229.9	Pb206/U238 weighted average age	0.282956	6.9e-05	0.001134		0.282951	10.9857	2.415	0.533652	0.33095
	KM20-219.d	204.4	150.5	0.736301	0.243	0.015	0.03675	0.00091	0.17952	0.049	0.0031	220	12	232.6	5.6	120	130	105.727
	KM20-220.d	147	81.7	0.555782	0.28	0.023	0.03945	0.00095	0.015542	0.0531	0.0046	247	18	249.4	5.9	260	170	100.972	core
	KM20-221.d	181.2	74.4	0.410596	0.595	0.036	0.04106	0.00095	0.3534	0.1049	0.0057	473	23	259.3	5.9	1694	110	54.8203
	KM20-222.d	122.8	71.01	0.578257	0.264	0.023	0.03573	0.00086	0.25713	0.0537	0.0042	237	18	226.2	5.3	340	160	95.443
	KM20-223.d	154.7	115.8	0.748546	0.25	0.019	0.03691	0.00088	-0.074596	0.0493	0.0038	226	15	233.6	5.4	180	160	103.363
	KM20-224.d	229	223	0.973799	0.257	0.017	0.03722	0.00083	0.24704	0.0508	0.0032	232	13	235.5	5.2	210	130	101.509		229.9	Pb206/U238 weighted average age	0.282833	5.9e-05	0.000875		0.282829	6.67328	2.065	0.808718	0.607055
	KM20-225.d	144.9	79.2	0.546584	0.453	0.038	0.03772	0.00099	0.036953	0.0845	0.007	374	26	238.6	6.2	1290	160	63.7968
NT-07	nt-07-333.d	1066	1391	1.30488	0.3486	0.0071	0.04478	0.00065	0.37198	0.0564	0.0011	302.9	5.4	282.3	4	449	43	93.1991	dark core?
	nt-07-334.d	684	777	1.13596	0.445	0.019	0.04324	0.00067	-0.009386	0.0744	0.0034	369	13	272.8	4.2	950	79	73.9295	dark core?
	nt-07-344.d	0.154	0.178	1.15584	no value	NAN	no value	NAN	NaN	no value	NAN	no value	NAN	no value	NAN	no value	NAN	#VALUE!	not zircon
	nt-07-345.d	845	964	1.14083	0.356	0.011	0.04505	0.00061	0.19859	0.0566	0.0016	307.8	8.2	284	3.8	439	64	92.2677	dark core?
	nt-07-354.d	17.5	27.8	1.58857	4.78	0.72	0.0801	0.0057	0.52697	0.363	0.038	1490	120	493	33	3310	190	33.0872	very bright CL
	nt-07-355.d	626.9	672	1.07194	0.3365	0.0096	0.04402	0.00062	0.041919	0.0554	0.0017	293.1	7.3	277.7	3.8	379	65	94.7458	dark core?
	nt-07-356.d	763.4	771.8	1.011	0.3258	0.0083	0.04421	0.00055	0.15628	0.0534	0.0014	285.3	6.3	278.9	3.4	305	55	97.7567	dark core?
	nt-07-357.d	838	924	1.10263	0.3246	0.0076	0.044	0.00058	0.094703	0.0534	0.0013	284.5	5.8	277.6	3.6	312	54	97.5747	dark core?
	nt-07-358.d	213.1	323.4	1.5176	0.804	0.098	0.0398	0.0014	0.88601	0.142	0.011	564	42	251.4	8.5	2070	130	44.5745	rim
	nt-07-359.d	311	400	1.28617	0.778	0.076	0.0337	0.0014	0.02026	0.162	0.017	574	39	213.6	8.9	2410	160	37.2125	light CL zircon centre
	nt-07-360.d	259.5	223.5	0.861272	0.31	0.014	0.04292	0.0008	0.11323	0.0525	0.0024	271	11	270.9	4.9	227	93	99.9631	dark homogenous centre zr
	nt-07-361.d	784.9	778	0.991209	0.384	0.0099	0.04936	0.00069	0.13525	0.0566	0.0016	329.4	7.3	310.5	4.3	436	59	94.2623	dark homogenous zr
	nt-07-335.d	616	704	1.14286	0.297	0.012	0.04282	0.00097	0.26363	0.0509	0.0022	264	9.9	270.2	6	191	88	102.348	euhedral core
	nt-07-362.d	875	1010	1.15429	0.3216	0.0073	0.04356	0.00056	0.10366	0.0536	0.0013	282.9	5.5	274.9	3.4	318	53	97.1721	dark homogenous zr
	nt-07-363.d	950	1211	1.27474	0.3389	0.0093	0.04253	0.00056	0.24482	0.0578	0.0015	295.8	6.9	268.5	3.5	475	58	90.7708	dark core
	nt-07-364.d	992	2590	2.61089	0.3303	0.0098	0.0291	0.0011	0.15049	0.087	0.0045	288.3	7.6	184.5	6.6	1240	88	63.9958	centre of zircon
	nt-07-365.d	201.8	123.3	0.611001	0.541	0.035	0.04763	0.00088	0.3063	0.0821	0.0049	429	22	299.9	5.4	1060	110	69.9068	rim
	nt-07-366.d	898	1117	1.24388	0.3335	0.0089	0.04325	0.00057	0.34029	0.0556	0.0014	291	6.8	272.9	3.5	405	54	93.7801	core
	nt-07-336.d	763	1153	1.51114	0.523	0.018	0.04697	0.00087	0.09309	0.0813	0.0031	428	12	295.8	5.4	1169	72	69.1121	dark core?
	nt-07-338.d	1264	1671	1.32199	0.3242	0.0062	0.04297	0.00052	0.1151	0.0548	0.0011	284.6	4.8	271.2	3.2	381	45	95.2916	dark core?
	nt-07-339.d	1200	1733	1.44417	0.3366	0.0069	0.04479	0.00062	0.29414	0.0543	0.0011	294.6	5.3	282.4	3.8	369	46	95.8588	dark core?
	nt-07-340.d	1494	2770	1.85408	0.3536	0.0088	0.04244	0.00068	0.15607	0.0602	0.0015	306.6	6.6	267.9	4.2	583	57	87.3777	dark core?
	nt-07-341.d	916.2	979	1.06854	0.3371	0.0075	0.04447	0.00057	0.23359	0.055	0.0012	294.1	5.7	280.5	3.5	378	49	95.3757	dark core?
	nt-07-342.d	1172.7	1409	1.2015	0.3304	0.0069	0.04532	0.00061	0.24394	0.0527	0.0011	289.1	5.3	285.7	3.8	296	47	98.8239	dark core?
	nt-07-343.d	535	519	0.970093	0.389	0.011	0.04831	0.00072	0.1091	0.0583	0.0017	331.9	8.2	304.1	4.4	493	63	91.624	dark core?
NT-17	NT17-158.d	605	32.6	0.0538843	0.41	0.019	0.0487	0.0014	0.51689	0.0602	0.0017	306.3	8.6	306.3	8.6	567	61	100	dark, zonation not clear
	NT17-159.d	1790	350.8	0.195978	0.373	0.025	0.03716	0.00062	0.61486	0.0724	0.0041	319	17	235.2	3.8	861	92	73.7304	dark
	NT17-160.d	535	228	0.426168	0.358	0.028	0.03483	0.00062	0.75557	0.0726	0.0043	302	18	220.6	3.8	940	110	73.0464	multiple zones, crack
	NT17-161.d	308.1	210.2	0.682246	0.304	0.012	0.03476	0.00051	0.083825	0.0637	0.0025	267.6	9.3	220.2	3.2	641	81	82.287	multiple zones, one light one dark
	NT17-162.d	1258	569.1	0.452385	0.2698	0.0071	0.03533	0.00046	0.25053	0.0553	0.0013	242.5	5.8	223.8	2.9	404	55	92.2887	multiple zones
	NT17-163.d	4120	414	0.100485	0.2431	0.0051	0.03369	0.00035	0.52824	0.0522	0.00091	221	4.1	213.6	2.2	288	40	96.6516	black
	NT17-164.d	204.9	110.3	0.538311	11.06	0.26	0.4341	0.0078	0.76246	0.184	0.0034	2525	22	2321	35	2685	30	91.9208	core
	NT17-165.d	135.5	95.7	0.706273	1.589	0.058	0.1584	0.0035	0.55836	0.0727	0.0021	960	23	947	19	966	58	98.6458	light domain, core
	NT17-167.d	1238	811	0.655089	0.2412	0.0061	0.03403	0.00045	0.44952	0.05145	0.0011	219.4	5.1	215.7	2.8	245	49	98.3136	dark small
	NT17-168.d	1738	431	0.247986	0.2355	0.0055	0.03387	0.00045	0.43549	0.05043	0.0011	214.8	4.6	214.7	2.8	201	46	99.9534	dark, inner domain
	NT17-169.d	990	718	0.725253	0.598	0.031	0.0529	0.0021	0.90927	0.0809	0.0021	470	19	332	13	1197	52	70.6383	dark domains not visible
	NT17-170.d	2360	495	0.209746	0.2582	0.0069	0.03477	0.00061	0.64508	0.0538	0.0012	232.8	5.5	220.3	3.8	343	47	94.6306
	NT17-171.d	2680	740	0.276119	0.2423	0.0059	0.03367	0.00045	0.53272	0.05201	0.0011	220	4.8	213.5	2.8	274	46	97.0455	core
	NT17-180.d	428	207.4	0.484579	0.2384	0.0082	0.03399	0.00047	0.17216	0.051	0.0017	216.2	6.7	215.4	2.9	208	70	99.63	good
	NT17-181.d	240.9	203	0.842673	0.2369	0.01	0.03375	0.00056	0.13874	0.0514	0.0022	214.3	8.5	213.9	3.5	193	89	99.8133	middle of zircon
	NT17-182.d	1819	1329	0.730621	0.2964	0.0073	0.0337	0.0005	0.38955	0.0642	0.0014	263.1	5.7	213.6	3.1	725	48	81.1859	core aimed, multiple domains hit
	NT17-183.d	4860	2390	0.49177	0.2608	0.0057	0.03349	0.00045	0.61191	0.05665	0.001	235.1	4.6	212.3	2.8	471	40	90.302	dark
	NT17-184.d	2371	495	0.208773	0.2376	0.0055	0.03346	0.0005	0.59627	0.05172	0.001	216.2	4.5	212.1	3.1	263	43	98.1036	dark, large zircon
	NT17-185.d	3350	576	0.17194	0.2355	0.0054	0.03342	0.00047	0.65243	0.05107	0.00095	214.5	4.4	211.9	2.9	233	42	98.7879	core homogenous no zonation
	NT17-186.d	4740	378.7	0.0798945	0.2429	0.0053	0.03392	0.00043	0.69779	0.0518	0.0009	220.6	4.4	215	2.7	268	39	97.4615	dark
	NT17-187.d	409.3	229.2	0.55998	0.2396	0.0078	0.0346	0.00048	0.12676	0.0503	0.0016	217.9	6.5	219.2	3	182	68	100.597	oscillatory zoned core
	NT17-188.d	1169	845	0.72284	0.2592	0.0065	0.03338	0.00047	0.15785	0.0568	0.0015	233.7	5.3	211.6	2.9	456	57	90.5434	core
	NT17-189.d	6856	418	0.0609685	0.2408	0.0053	0.034	0.00047	0.77655	0.05115	0.00086	218.9	4.3	215.5	2.9	241	38	98.4468	black
	NT17-190.d	4584	828	0.180628	0.2609	0.0057	0.03307	0.00041	0.53515	0.05688	0.0011	235.2	4.6	209.7	2.6	476	41	89.1582	euhedral zircon
	NT17-191.d	9170	4880	0.53217	0.35	0.014	0.03018	0.00047	0.32475	0.0852	0.0032	304.5	11	191.7	3	1246	68	62.9557	dark core
	NT17-192.d	764	488	0.638743	0.2941	0.0099	0.03315	0.0004	0.1655	0.0638	0.0019	260.8	7.7	210.2	2.5	700	68	80.5982	zoning not present
	NT17-193.d	1713	852	0.497373	0.416	0.013	0.03722	0.00054	0.51866	0.0804	0.0021	351.2	9.5	235.5	3.4	1175	52	67.0558	two domains hit
	NT17-194.d	2276	387.3	0.170167	0.2499	0.0057	0.03356	0.00045	0.51775	0.05368	0.0011	226.3	4.6	212.7	2.8	340	45	93.9903	core
	NT17-202.d	1095	600	0.547945	0.2346	0.0065	0.03307	0.00048	0.2947	0.051	0.0013	213.6	5.3	209.7	3	218	55	98.1742	rim
	NT17-203.d	4870	1307	0.268378	0.2862	0.0069	0.0331	0.00056	0.58925	0.0625	0.0013	256.2	5.4	209.9	3.5	676	42	81.9282	light zoning difficult to define
	NT17-204.d	753	386	0.512616	1.417	0.035	0.1387	0.0017	0.54109	0.0733	0.0015	895	15	836.9	9.5	1006	41	93.5084	core
	nt-17-257.d	257.7	152.6	0.592161	0.298	0.014	0.03809	0.00085	0.21458	0.0577	0.0028	262	11	240.9	5.3	397	99	91.9466	inner core
	nt-17-258.d	425	189	0.444706	0.881	0.028	0.0938	0.0016	0.32486	0.0681	0.0021	639	15	577.7	9.5	836	66	90.4069	outer core
	nt-17-259.d	1042	433	0.415547	0.2699	0.0077	0.03486	0.00048	0.1375	0.0561	0.0016	241.6	6.1	220.9	3	410	59	91.4321	outer domain
	nt-17-260.d	1145	1674	1.46201	0.375	0.018	0.03632	0.00064	0.68093	0.0739	0.0028	319	13	229.9	4	961	75	72.069	centre of zircon
	nt-17-261.d	764.2	481.3	0.629809	0.2514	0.0076	0.03225	0.00041	0.12743	0.0567	0.0017	227.5	6.2	204.6	2.5	443	65	89.9341	rim
	nt-17-270.d	3621	704	0.194421	0.222	0.0038	0.03117	0.00039	0.32032	0.05154	0.00092	203.4	3.1	197.9	2.5	249	39	97.296	rim
	nt-17-271.d	258.7	237.7	0.918825	0.224	0.011	0.03245	0.00053	0.0024173	0.0509	0.0027	203.7	9.5	205.9	3.3	130	100	101.08
	nt-17-272.d	2830	892	0.315194	0.2501	0.004	0.03329	0.00038	0.19551	0.05419	0.00088	226.4	3.3	211.1	2.4	370	38	93.242	centre of zircon
	nt-17-273.d	114.8	173.1	1.50784	3.192	0.074	0.2139	0.0036	0.30213	0.1086	0.0026	1449	18	1248	19	1755	44	86.1284
	nt-17-274.d	803	820	1.02117	0.2662	0.0078	0.03512	0.00053	0.15276	0.055	0.0016	239.3	6.4	222.5	3.3	366	65	92.9795	outer core
	nt-17-275.d	1386	564	0.406926	0.312	0.0092	0.03688	0.00056	0.21791	0.0612	0.0017	275.2	7.2	233.4	3.5	588	59	84.811	outer core
	nt-17-276.d	280.1	223.2	0.796858	0.372	0.025	0.04029	0.001	0.61631	0.0676	0.0038	316	18	254.5	6.2	720	110	80.538
	nt-17-277.d	524	85.2	0.162595	3.339	0.069	0.1475	0.0028	0.85819	0.1639	0.0019	1487	16	886	16	2492	20	59.5831	rim
	nt-17-278.d	140.2	83.7	0.597004	12.7	0.19	0.4766	0.0073	0.4851	0.1921	0.0025	2655	14	2511	32	2755	22	94.5763
	nt-17-279.d	1370	1610	1.17518	0.2457	0.0055	0.03251	0.00041	0.15503	0.055	0.0013	223	4.6	206.2	2.6	373	51	92.4664	rim
	nt-17-280.d	381	294	0.771654	0.256	0.011	0.03289	0.00055	0.25538	0.0571	0.0024	231.9	9	208.6	3.4	435	90	89.9526
	nt-17-281.d	490	291	0.593878	0.2428	0.0086	0.03627	0.00063	0.32544	0.0483	0.0016	219.5	7	229.6	3.9	105	70	104.601
	nt-17-282.d	1488	1503	1.01008	0.2562	0.006	0.03373	0.00043	0.26864	0.0551	0.0013	231	4.8	213.9	2.7	380	50	92.5974
	nt-17-291.d	3460	540	0.156069	0.2636	0.0047	0.03176	0.0004	0.43981	0.06019	0.00099	237.2	3.8	201.6	2.5	600	35	84.9916	rim of -292 zircon
	nt-17-292.d	2481	504	0.203144	0.2665	0.0061	0.03326	0.00044	0.33322	0.0578	0.0012	239.4	4.9	210.9	2.8	498	48	88.0952
	nt-17-293.d	7580	1478	0.194987	0.2252	0.0034	0.03093	0.00045	0.52848	0.05266	0.00067	206.1	2.8	196.3	2.8	303	29	95.245	rim
	nt-17-294.d	2632	1367	0.519377	0.3186	0.0077	0.02744	0.00062	0.52747	0.0845	0.0017	280.5	6	174.5	3.9	1292	40	62.2103	rim of -295 zircon
	nt-17-295.d	7860	10860	1.38168	0.304	0.011	0.02576	0.00047	0.10009	0.0859	0.0033	268.5	8.7	163.9	3	1289	70	61.0428
	nt-17-296.d	1053	407.5	0.38699	0.2372	0.0064	0.03306	0.00047	0.25058	0.052	0.0014	215.6	5.2	209.6	2.9	258	57	97.2171
	nt-17-297.d	5060	2448	0.483794	0.2384	0.0038	0.02648	0.00036	0.18755	0.0653	0.0012	217	3.1	168.5	2.3	768	37	77.6498
	nt-17-298.d	1001	909	0.908092	0.348	0.025	0.03444	0.00052	0.49982	0.0732	0.0049	298	18	218.3	3.2	810	120	73.255
	nt-17-299.d	570.2	377.2	0.661522	0.294	0.014	0.03137	0.00062	0.37666	0.0682	0.003	262	11	199.1	3.9	792	94	75.9924	rim
	nt-17-300.d	349	533	1.52722	0.2253	0.0097	0.03209	0.00055	0.080413	0.0507	0.0022	204.6	8	203.6	3.5	174	90	99.5112	core, OZ zoned zircon
	nt-17-301.d	2786	1119	0.401651	0.249	0.0051	0.03482	0.00059	0.47966	0.05187	0.00093	225.5	4.1	220.6	3.7	266	41	97.8271	core, OZ zoned zircon
	nt-17-302.d	7250	2050	0.282759	0.221	0.0044	0.02972	0.0005	0.51862	0.05393	0.00094	202.6	3.7	188.8	3.1	353	39	93.1885	centre of zircon, dark
	nt-17-311.d	1172	462	0.394198	0.324	0.014	0.03577	0.00054	0.52004	0.0649	0.0025	282	11	226.5	3.4	674	77	80.3191
	nt-17-312.d	2210	497.6	0.225158	0.2871	0.0067	0.03568	0.0006	0.22089	0.0584	0.0012	255.6	5.3	226	3.7	510	45	88.4194
RDT16_043	RDT16043-205.d	389.5	195.1	0.500899	1.621	0.038	0.1582	0.0023	0.57628	0.0735	0.0014	977	15	946	13	1019	41	96.827
	RDT16043-206.d	640	178.9	0.279531	0.684	0.024	0.0819	0.0021	0.83006	0.05982	0.0013	525	14	507	13	576	47	96.5714	rim
	RDT16043-207.d	278	135.4	0.48705	2.1	0.053	0.1937	0.0032	0.65345	0.0778	0.0016	1145	17	1140	17	1133	39	99.5633
	RDT16043-208.d	118.6	50.8	0.428331	11.21	0.24	0.4884	0.007	0.68054	0.165	0.0029	2538	20	2560	30	2504	29	100.867
	RDT16043-209.d	265.6	155.2	0.584337	1.224	0.032	0.1209	0.0021	0.63526	0.0727	0.0016	808	15	735	12	989	45	90.9653
	RDT16043-210.d	518	251	0.484556	0.94	0.028	0.0996	0.0021	0.75429	0.0677	0.0014	669	15	612	12	839	45	91.4798
	RDT16043-211.d	1756	197	0.112187	3.234	0.071	0.1791	0.0027	0.80684	0.1297	0.0021	1464	17	1061	14	2089	29	72.4727
	RDT16043-212.d	2116	101	0.0477316	0.578	0.018	0.0681	0.0016	0.8777	0.06105	0.0011	461.9	12	424.2	9.6	635	39	91.8381	diffuse zoning
	RDT16043-213.d	1059	224	0.21152	3.116	0.074	0.2417	0.0043	0.83094	0.09312	0.0016	1433	19	1394	22	1484	32	97.2784
	RDT16043-214.d	298	384.7	1.29094	1.539	0.042	0.1562	0.0027	0.51106	0.0713	0.0017	943	17	935	15	951	47	99.1516
	RDT16043-222.d	62.14	48.25	0.776472	11	0.25	0.4836	0.0075	0.55247	0.1653	0.0032	2518	21	2539	33	2506	33	100.834
	RDT16043-223.d	441	485	1.09977	1.351	0.038	0.1336	0.0023	0.73224	0.0737	0.0015	865	16	808	13	1018	42	93.4104
	RDT16043-224.d	836	320	0.382775	1.738	0.041	0.1633	0.0026	0.66009	0.07768	0.0015	1020	15	975	14	1130	37	95.5882
	RDT16043-225.d	232	74.5	0.321121	1.481	0.049	0.1544	0.0042	0.81545	0.0703	0.0015	915	21	924	23	919	44	100.984
	RDT16043-226.d	603	131.2	0.217579	1.872	0.042	0.1819	0.0029	0.73685	0.0749	0.0013	1068.8	15	1076	16	1062	36	100.674
	RDT16043-227.d	919	246	0.267682	2.613	0.086	0.1895	0.0053	0.92276	0.1008	0.0018	1293	25	1116	28	1632	32	86.3109
	RDT16043-228.d	965	387	0.401036	8.72	0.27	0.3561	0.0087	0.9611	0.1782	0.0028	2294	30	1957	42	2633	26	85.3095
	RDT16043-229.d	2051	208	0.101414	0.99	0.041	0.1009	0.0037	0.96081	0.07144	0.0012	689	21	618	21	962	35	89.6952
	RDT16043-230.d	449	80	0.178174	3.128	0.082	0.2473	0.0046	0.37688	0.0923	0.0019	1437	19	1425	23	1461	37	99.1649
	RDT16043-231.d	240.7	243.1	1.00997	10.47	0.24	0.4715	0.008	0.8576	0.1622	0.0027	2473	21	2486	35	2474	28	100.526
	RDT16043-232.d	1915	497	0.25953	0.934	0.03	0.0964	0.0026	0.91227	0.0704	0.0012	665	16	593	16	932	35	89.1729	outer core
	RDT16043-233.d	191.3	101.3	0.529535	3.976	0.097	0.2949	0.0051	0.70086	0.0981	0.0019	1625	20	1664	25	1582	37	102.4
	RDT16043-234.d	537	169.2	0.315084	9.4	0.33	0.384	0.012	0.94373	0.1774	0.0031	2362	34	2088	54	2624	29	88.3997
	RDT16043-235.d	284	115.3	0.405986	1.476	0.047	0.1407	0.0024	0.39277	0.0761	0.0021	916	19	848	14	1070	52	92.5764
	RDT16043-236.d	608	62.6	0.102961	1.73	0.059	0.1647	0.0035	0.86127	0.076	0.0016	1013	21	981	19	1080	41	96.8411
	RDT16043-244.d	630	94.4	0.149841	1.152	0.029	0.1176	0.0022	0.71612	0.07089	0.0014	776	14	716	13	940	40	92.268
	RDT16043-245.d	238.7	86.6	0.362798	26.2	1.3	0.66	0.019	0.92949	0.2784	0.0086	3288	57	3245	73	3313	54	98.6922
	RDT16043-246.d	427	173.8	0.407026	9.72	0.31	0.42	0.012	0.9084	0.1667	0.003	2404	30	2262	51	2526	33	94.0932
	RDT16043-247.d	231.4	121.7	0.525929	1.114	0.034	0.1188	0.0025	0.61784	0.0679	0.0017	755	17	723	15	837	53	95.7616
	RDT16043-248.d	304.4	1079	3.54468	0.763	0.024	0.0884	0.002	0.58598	0.0626	0.0016	574	13	547	12	658	57	95.2962
	RDT16043-249.d	229.3	136.4	0.594854	1.775	0.046	0.1747	0.0032	0.62622	0.0736	0.0016	1032	17	1037	17	1017	43	100.484
	RDT16043-250.d	457.1	143.6	0.314154	1.401	0.034	0.1401	0.0022	0.59869	0.0722	0.0014	887.1	14	844	13	981	41	95.1415	outer core
	RDT16043-251.d	545	126.3	0.231743	4.169	0.09	0.2833	0.0043	0.79265	0.10635	0.0018	1665	18	1606	22	1732	31	96.4565	core
	RDT16043-252.d	491.1	120.6	0.245571	6.94	0.21	0.3232	0.0082	0.89011	0.1546	0.0028	2095	28	1801	40	2395	31	85.9666	core
	RDT16043-253.d	463.8	228.3	0.492238	1.748	0.042	0.1679	0.0025	0.657	0.07521	0.0014	1025	15	1000	14	1062	39	97.561	core
	RDT16043-254.d	169.6	197	1.16156	12.63	0.31	0.4083	0.0074	0.74238	0.2243	0.0042	2647	23	2204	34	3010	29	83.2641	core
	RDT16043-255.d	209.1	160.6	0.768054	1.679	0.043	0.1669	0.0026	0.57524	0.0728	0.0015	998	16	994	14	994	43	99.5992	core
	RDT16043-256.d	2767	496	0.179256	0.782	0.027	0.08	0.0024	0.94205	0.0706	0.0012	582	15	495	14	938	35	85.0515	core
	RDT16043-257.d	215.4	119.1	0.552925	3.35	0.12	0.2547	0.007	0.64525	0.0955	0.0026	1486	28	1461	36	1523	51	98.3176	core
	RDT16043-258.d	242.9	165.1	0.679704	2.338	0.056	0.2115	0.003	0.61656	0.0799	0.0016	1222	18	1237	16	1180	39	101.227
	RDT16043-259.d	594.9	242.4	0.407463	2.234	0.051	0.1991	0.0031	0.60349	0.0816	0.0016	1190	15	1169	17	1226	38	98.2353	rim
RDT16_044	rdt16_044-215.d	0.32	0.039	0.121875	0.32	0.039	0.0431	0.0013	0.088916	0.0568	0.0077	262	29	271.8	8.3	150	230	103.74
	rdt16_044-216.d	1.99	0.1	0.0502513	1.99	0.1	0.0238	0.0013	0.39114	0.644	0.04	1089	35	151.4	8.2	4550	100	13.9027
	rdt16_044-217.d	no value	NAN	#VALUE!	no value	NAN	no value	NAN	NaN	no value	NAN	no value	NAN	no value	NAN	no value	NAN	#VALUE!
	rdt16_044-218.d	0.291	0.022	0.0756014	0.291	0.022	0.00846	0.0003	0.39161	0.246	0.017	254	17	54.3	1.9	3040	110	21.378
	rdt16_044-219.d	0.508	0.024	0.0472441	0.508	0.024	0.00984	0.00035	0.44518	0.375	0.016	410	16	63.1	2.2	3744	70	15.3902
	rdt16_044-220.d	no value	NAN	#VALUE!	no value	NAN	no value	NAN	NaN	no value	NAN	no value	NAN	no value	NAN	no value	NAN	#VALUE!
	rdt16_044-229.d	7.28	0.43	0.0590659	7.28	0.43	0.0712	0.0046	0.26505	0.829	0.063	2112	51	441	28	4990	150	20.8807
	rdt16_044-230.d	no value	NAN	#VALUE!	no value	NAN	no value	NAN	NaN	no value	NAN	no value	NAN	no value	NAN	no value	NAN	#VALUE!
	rdt16_044-231.d	no value	NAN	#VALUE!	no value	NAN	no value	NAN	NaN	no value	NAN	no value	NAN	no value	NAN	no value	NAN	#VALUE!
	rdt16_044-232.d	0.084	0.0063	0.075	0.084	0.0063	0.01169	0.00029	-0.021572	0.053	0.0041	81	5.8	74.9	1.8	150	140	92.4691
	rdt16_044-233.d	0.0846	0.0082	0.0969267	0.0846	0.0082	0.01054	0.00036	0.11267	0.0619	0.0066	81	7.6	67.6	2.3	270	190	83.4568
	rdt16_044-234.d	0.092	0.01	0.108696	0.092	0.01	0.01053	0.00041	-0.0018054	0.0652	0.0078	88.3	9.4	67.5	2.6	320	230	76.4439
	rdt16_044-235.d	no value	NAN	#VALUE!	no value	NAN	no value	NAN	NaN	no value	NAN	no value	NAN	no value	NAN	no value	NAN	#VALUE!
	rdt16_044-237.d	0.347	0.019	0.054755	0.347	0.019	0.04585	0.00097	-0.022626	0.0551	0.0032	297	14	288.9	6	280	120	97.2727
	rdt16_044-238.d	0.313	0.021	0.0670927	0.313	0.021	0.0441	0.00098	0.15908	0.0513	0.0034	273	17	278.1	6.1	180	140	101.868
	rdt16_044-239.d	0.078	0.014	0.179487	0.078	0.014	0.01144	0.00058	0.08821	0.051	0.01	73	13	73.3	3.7	-230	310	100.411	±1% concordance with Pb207/U235 and Pb206/U238 ages
	rdt16_044-240.d	4.52	0.2	0.0442478	4.52	0.2	0.0425	0.0023	0.15996	0.829	0.053	1711	37	268	14	5000	130	15.6634
	rdt16_044-249.d	0.334	0.017	0.0508982	0.334	0.017	0.04533	0.00087	0.09008	0.0535	0.0028	288	13	285.7	5.3	280	110	99.2014
	rdt16_044-250.d	2.49	0.12	0.0481928	2.49	0.12	0.0257	0.0012	0.23126	0.762	0.046	1247	35	163.2	7.6	4830	110	13.0874
	rdt16_044-252.d	0.376	0.02	0.0531915	0.376	0.02	0.0463	0.0011	0.063328	0.0599	0.0032	320	15	291.5	6.7	470	110	91.0938
	rdt16_044-253.d	0.29	0.023	0.0793103	0.29	0.023	0.0404	0.0012	0.16177	0.0522	0.0042	252	18	254.9	7.1	170	160	101.151
	rdt16_044-254.d	0.323	0.014	0.0433437	0.323	0.014	0.0433	0.0009	0.050086	0.0546	0.0026	283	11	273.2	5.5	323	97	96.5371
	rdt15_076-10.d	150.9	48.68	0.322598	1.636	0.046	0.161	0.0029	0.20514	0.0741	0.0022	979	18	962	16	1004	61	98.2635		962	Pb206/U238 zircon age	0.282421	7.2e-05	0.001825	0.04668	0.282388	7.48572	2.52	1.33207	1.15245
RDT15_076A	rdt15_076-11.d	380.8	90.8	0.238445	1.768	0.038	0.1656	0.0028	0.59247	0.0771	0.0013	1030	14	987	15	1109	35	95.8252
	rdt15_076-12.d	399	364	0.912281	4.05	0.12	0.2678	0.0055	0.39616	0.1097	0.0028	1639	24	1532	27	1780	46	93.4716
	rdt15_076-13.d	373.8	95	0.254147	1.895	0.045	0.1742	0.0034	0.49296	0.0789	0.0017	1076	16	1034	19	1149	44	96.0967		1034	Pb206/U238 zircon age	0.282033	6.4e-05	0.000715	0.01532	0.282019	-3.95874	2.24	2.0964	1.92127
	rdt15_076-14.d	515	404	0.784466	2.152	0.043	0.1746	0.0034	0.49053	0.0894	0.0017	1163	14	1039	19	1399	37	89.3379
	rdt15_076-15.d	154.3	78.8	0.510693	1.084	0.04	0.1137	0.0021	0.16284	0.0696	0.0026	739	19	693	12	842	78	93.7754
	rdt15_076-16.d	401.1	252.4	0.62927	6.544	0.088	0.3183	0.0051	0.6667	0.1493	0.0017	2049	12	1780	25	2331	20	86.8716
	rdt15_076-17.d	181.6	205	1.12885	9.55	0.14	0.4289	0.0065	0.59627	0.1612	0.002	2387	14	2298	29	2462	21	96.2715
	rdt15_076-18.d	124.7	75.58	0.606095	2.196	0.061	0.1874	0.003	0.20747	0.0849	0.0025	1173	19	1106	16	1272	56	94.2882
	rdt15_076-19.d	503.8	72.3	0.143509	1.809	0.028	0.1718	0.0024	0.51345	0.0758	0.001	1046	10	1022	13	1082	28	97.7055		1022	Pb206/U238 zircon age	0.281975	4.6e-05	0.00132	0.0279	0.28195	-6.6929	1.61	2.25489	2.07995
	rdt15_076-20.d	303	117.7	0.388449	7.33	0.1	0.3474	0.0047	0.50896	0.1534	0.002	2150	12	1921	22	2377	22	89.3488
	rdt15_076-21.d	216.2	97.8	0.452359	4.302	0.069	0.293	0.0046	0.51356	0.1068	0.0015	1691	13	1655	23	1734	26	97.8711
	rdt15_076-30.d	302	98.1	0.324834	3.267	0.096	0.2327	0.0058	0.81464	0.1017	0.0017	1462	23	1346	30	1640	31	92.0657
	rdt15_076-31.d	112.6	89.1	0.791297	1.235	0.04	0.1324	0.0024	0.27182	0.068	0.0023	810	19	801	14	816	70	98.8889
	rdt15_076-32.d	129.1	113.4	0.878389	1.303	0.041	0.1298	0.0024	0.33542	0.0727	0.0022	841	18	786	13	969	62	93.4602
	rdt15_076-33.d	359	309	0.860724	0.661	0.02	0.0822	0.0013	0.28994	0.0584	0.0017	514	12	509	7.7	514	63	99.0272
	rdt15_076-35.d	0.0079	0.054	6.83544	no value	NAN	no value	NAN	NaN	no value	NAN	no value	NAN	no value	NAN	no value	NAN	#VALUE!
	rdt15_076-36.d	0.0059	0.125	21.1864	no value	NAN	no value	NAN	NaN	no value	NAN	no value	NAN	no value	NAN	no value	NAN	#VALUE!
	rdt15_076-37.d	157.6	77.5	0.491751	0.947	0.031	0.09	0.0018	0.30289	0.077	0.0026	671	17	555.3	11	1056	67	82.7571
	rdt15_076-38.d	323	19.3	0.0597523	0.942	0.028	0.0953	0.0018	0.40969	0.0717	0.0019	669	15	586.8	11	936	58	87.713
	rdt15_076-39.d	350	36.2	0.103429	0.879	0.032	0.1033	0.0026	0.49301	0.0617	0.002	637	17	634	15	632	67	99.529
	rdt15_076-40.d	444.2	132.5	0.298289	2.293	0.035	0.1427	0.0019	0.4505	0.1165	0.0016	1208	11	859.9	11	1894	25	71.1838
	rdt15_076-41.d	484	89.7	0.185331	1.532	0.027	0.1524	0.0026	0.48539	0.0729	0.0012	942	10	914	14	994	34	97.0276
	rdt15_076-42.d	317.9	162.9	0.512425	1.298	0.038	0.1385	0.0029	0.5183	0.0679	0.0016	841	17	836	16	865	46	99.4055
	rdt15_076-43.d	387	213	0.550388	1.543	0.027	0.155	0.0022	0.44029	0.0723	0.0012	947	11	929	12	981	34	98.0993		929	Pb206/U238 zircon age	0.282247	5.4e-05	0.00201	0.0375	0.282212	0.499385	1.89	1.74038	1.56123
	rdt15_076-44.d	268.7	535.9	1.99442	0.666	0.019	0.0805	0.0014	0.2904	0.0602	0.0017	517	12	499.9	8.2	572	60	96.6925
	rdt15_076-45.d	416	59.8	0.14375	1.513	0.049	0.1345	0.0024	0.18143	0.082	0.0027	931	19	813	14	1207	65	87.3255		813	Pb206/U238 zircon age	0.282396	4.9e-05	0.00067	0.0132	0.282386	4.04235	1.715	1.42989	1.24653
	rdt15_076-46.d	874	470	0.537757	0.557	0.013	0.07201	0.0011	0.22907	0.0561	0.0013	448.4	8.4	448.1	6.7	429	53	99.9331
	rdt15_076-55.d	78.3	27.36	0.349425	1.46	0.06	0.1499	0.0032	0.18132	0.0708	0.0029	903	25	899	18	864	91	99.557		899	Pb206/U238 zircon age	0.28236	4.5e-05	0.00241	0.0417	0.282319	3.62668	1.575	1.52296	1.34227
	rdt15_076-56.d	189.1	63.2	0.334215	1.637	0.044	0.1549	0.0028	0.38428	0.0768	0.002	980	16	928	15	1075	53	94.6939
	rdt15_076-57.d	469	204.7	0.436461	1.409	0.033	0.1376	0.0024	0.39137	0.0739	0.0015	890	13	831	14	1030	41	93.3708
	rdt15_076-58.d	397.9	147.4	0.370445	1.476	0.032	0.1481	0.0025	0.37279	0.0727	0.0016	921	14	890	14	984	45	96.6341
ST-08A	ST08A-499.d	1011.7	376	0.371652	3.15	0.6	0.0594	0.0051	0.99342	0.258	0.03	1030	120	368	30	2600	180	35.7282	across two domains
	ST08A-500.d	141.6	175.5	1.23941	0.382	0.032	0.03562	0.00095	0.54789	0.0784	0.0058	320	22	225.6	5.9	920	140	70.5	core
	ST08A-501.d	307.1	132.7	0.432107	0.2412	0.0086	0.03344	0.0007	0.20771	0.0524	0.0017	219.1	6.9	212	4.4	274	67	96.7595	outer rim
	ST08A-502.d	525.9	124.5	0.236737	0.2358	0.0079	0.03406	0.00067	0.15269	0.0504	0.0015	214.3	6.4	215.9	4.2	183	63	100.747	inner rim
	ST08A-503.d	49.67	252.5	5.08355	10.27	0.26	0.4582	0.0089	0.31646	0.1628	0.0032	2455	24	2432	38	2473	34	99.0631	inner core
	ST08A-504.d	221.4	40.15	0.181346	0.354	0.026	0.03389	0.00084	0.54634	0.075	0.0046	305	19	214.8	5.2	880	120	70.4262	rim
	ST08A-505.d	315.3	128.5	0.407548	0.502	0.018	0.0629	0.0015	0.52056	0.0577	0.0017	410	12	393.1	9.3	477	63	95.878	core
	ST08A-506.d	177.6	149.3	0.840653	0.301	0.016	0.03396	0.00078	0.074215	0.0652	0.0034	264	12	215.2	4.9	640	100	81.5152	rim
	ST08A-507.d	471	285	0.605096	0.581	0.052	0.03884	0.00089	0.72117	0.1041	0.0078	446	32	245.6	5.5	1400	140	55.0673	core
	ST08A-508.d	266.7	136.9	0.513311	0.273	0.012	0.03299	0.0007	0.21174	0.0608	0.0024	243.6	9.3	209.2	4.4	542	85	85.8785	rim
	ST08A-509.d	194.9	201.9	1.03592	0.2494	0.011	0.03328	0.00076	0.18225	0.0548	0.0023	224.5	8.9	211	4.7	320	87	93.9866	OZ, centre of zircon hit
	ST08A-510.d	340.9	112.2	0.329129	0.364	0.024	0.03663	0.001	0.26162	0.0718	0.0046	312	17	231.8	6.4	880	120	74.2949	across two domains
	ST08A-511.d	472	521.1	1.10403	0.3315	0.01	0.03327	0.00067	0.19208	0.0724	0.002	289.8	7.7	210.9	4.2	962	57	72.7743	rim
	ST08A-512.d	485	94.2	0.194227	0.2384	0.0082	0.03445	0.00072	0.3516	0.0504	0.0014	216.4	6.7	218.3	4.5	183	61	100.878	outer darker rim
	ST08A-513.d	184.6	99.9	0.54117	0.269	0.016	0.03314	0.00082	0.16353	0.0589	0.0032	241	13	210.1	5.1	490	120	87.1784	white inner domain
	ST08A-521.d	257	107.5	0.418288	0.2376	0.0096	0.03387	0.00075	-0.014588	0.0514	0.0021	215.3	7.9	214.7	4.7	209	83	99.7213	outer rim
	ST08A-522.d	381.9	148.3	0.388322	0.405	0.039	0.03494	0.001	0.27805	0.0791	0.0059	333	26	221.2	6.4	970	140	66.4264	hit inclusion
	ST08A-523.d	1925	229.5	0.119221	0.2379	0.0062	0.03203	0.00062	0.4698	0.05391	0.0011	216.4	5.1	203.2	3.9	348	43	93.9002	rim
	ST08A-524.d	359.1	223.3	0.621832	1.331	0.069	0.0932	0.0024	0.69434	0.1053	0.004	856	29	574	14	1690	62	67.0561	cpre
	ST08A-525.d	112.6	136.9	1.21581	0.258	0.016	0.03368	0.00087	0.12007	0.0569	0.0034	230	12	213.5	5.4	330	120	92.8261	light domain
	ST08A-526.d	303.1	92.3	0.30452	0.2329	0.0088	0.03399	0.00071	0.061107	0.0501	0.0019	212.2	7.4	215.4	4.4	162	77	101.508	outer rim
	ST08A-527.d	389.7	154.8	0.397229	0.293	0.013	0.03329	0.00069	0.081404	0.0637	0.0024	259	9.7	211.1	4.3	657	75	81.5058	rim
	ST08A-528.d	399.5	221.2	0.553692	0.2354	0.0087	0.03287	0.00066	0.32898	0.0522	0.0016	213.7	7.1	208.4	4.1	260	66	97.5199	outer rim
	ST08A-529.d	366.4	124.9	0.340884	0.292	0.015	0.03322	0.00072	0.36625	0.0633	0.0028	257	11	210.6	4.5	608	93	81.9455	outer rim
	ST08A-530.d	422.5	148	0.350296	0.2464	0.0082	0.03345	0.00067	0.13346	0.0538	0.0016	223.4	6.8	212.1	4.2	323	67	94.9418	outer rim
	ST08A-531.d	451.3	1054	2.33548	0.2912	0.01	0.03324	0.00068	0.21973	0.0642	0.002	259.2	8.1	210.8	4.3	691	67	81.3272	centre of zircon, appears OZ
	ST08A-532.d	518.2	121.4	0.234272	0.237	0.0078	0.03292	0.00065	0.27935	0.0522	0.0015	215.3	6.4	208.8	4.1	264	61	96.981	OZ rim
	ST08A-533.d	782	233.3	0.298338	0.2486	0.0081	0.03456	0.00076	0.18064	0.0522	0.0016	225	6.6	219	4.8	264	67	97.3333	core, potentially hit 2 domains
	ST08A-534.d	355.7	106.1	0.298285	0.28	0.011	0.03447	0.00072	0.35373	0.0592	0.0021	249	8.8	218.4	4.5	517	75	87.7108	rim
	ST08A-535.d	2150	203	0.0944186	0.2606	0.008	0.03287	0.00065	0.36804	0.0572	0.0014	234.7	6.4	208.4	4	469	54	88.7942	rim
	ST08A-536.d	329.8	140.9	0.427229	0.2681	0.01	0.03371	0.00073	0.17495	0.0579	0.0021	240.6	8.3	213.7	4.6	464	76	88.8196	rim
ST-18	ST18-339.d	417	268	0.642686	2.036	0.052	0.1859	0.0041	0.63376	0.0795	0.0014	1124	18	1098	22	1171	35	97.6868	core
	ST18-340.d	206	166.8	0.809709	8.63	0.27	0.3643	0.0097	0.86661	0.1711	0.0027	2288	28	1997	46	2563	27	87.2815	core
	ST18-341.d	4049	216.8	0.0535441	0.081	0.0023	0.01187	0.00026	0.51628	0.04946	0.0011	79	2.2	76.1	1.7	153	49	96.3291	rim
	ST18-342.d	1603	723	0.451029	0.1729	0.0073	0.02365	0.00085	0.83385	0.0526	0.0012	161.2	6.3	150.6	5.4	302	52	93.4243	core
	ST18-343.d	218.2	163.7	0.750229	0.0845	0.0067	0.0122	0.00035	0.11235	0.0507	0.004	81.4	6.2	78.2	2.2	100	150	96.0688	outer core
	ST18-344.d	2606	773	0.296623	0.0797	0.0024	0.01187	0.00027	0.28313	0.0488	0.0013	77.8	2.3	76	1.7	124	56	97.6864	rim
	ST18-345.d	272.1	553	2.03234	9.93	0.24	0.4409	0.0094	0.8166	0.1632	0.0023	2424	23	2351	42	2484	24	96.9884	core
	ST18-346.d	416.6	312.9	0.75108	0.0832	0.0046	0.01224	0.00033	0.14247	0.0497	0.0027	80.8	4.3	78.4	2.1	110	110	97.0297	core
	ST18-347.d	2578	146	0.056633	0.0847	0.0027	0.01272	0.00028	0.50271	0.0483	0.0012	82.5	2.5	81.5	1.8	106	50	98.7879	rim of -345
	ST18-350.d	538	309	0.574349	0.0948	0.0046	0.01203	0.00032	0.29044	0.0572	0.0026	91.5	4.2	77.1	2	408	94	84.2623
	ST18-351.d	7184	540	0.075167	0.0803	0.0021	0.01179	0.00025	0.5337	0.04944	0.00099	78.3	2	75.6	1.6	160	44	96.5517	rim
	ST18-352.d	251	315.8	1.25817	0.705	0.022	0.0848	0.0019	0.39769	0.0604	0.0015	541.1	13	524.6	11	586	55	96.9507	core
	ST18-353.d	404.3	103	0.254761	8.74	0.21	0.3803	0.0082	0.8141	0.1663	0.0023	2307	22	2074	38	2521	24	89.9003	core
	ST18-354.d	862	670	0.777262	0.0793	0.0038	0.01209	0.00032	0.23661	0.0473	0.0022	77.7	3.5	77.5	2	52	89	99.7426	core
	ST18-363.d	3793	671	0.176905	0.094	0.0032	0.0119	0.00027	0.48455	0.0573	0.0016	91	3	76.3	1.7	457	61	83.8462	rim
	ST18-364.d	4626	385.4	0.0833117	0.0887	0.0025	0.012	0.00028	0.49616	0.0536	0.0012	86.2	2.4	76.9	1.8	330	50	89.2111	centre of zircon
	ST18-365.d	54.6	42.6	0.78022	4.42	0.27	0.0487	0.0028	0.71199	0.662	0.025	1659	52	305	17	4631	61	18.3846
	ST18-366.d	33.6	24.8	0.738095	8.11	1	0.0741	0.0081	0.93645	0.747	0.032	2021	100	453	47	4827	76	22.4146	small core target
	ST18-367.d	41	31.9	0.778049	6.79	0.51	0.0684	0.0043	0.8277	0.697	0.025	2016	65	425	26	4720	60	21.0813
	ST18-368.d	441.1	447.4	1.01428	0.1043	0.0071	0.01255	0.00032	0.15059	0.0606	0.0039	99.8	6.4	80.4	2.1	460	120	80.5611	core
	ST18-369.d	3871	359.7	0.0929217	0.0861	0.0026	0.01215	0.00025	0.46865	0.0516	0.0012	83.8	2.4	77.8	1.6	243	50	92.8401	rim
	ST18-370.d	263.3	254.5	0.966578	0.1146	0.0084	0.01291	0.00035	0.30629	0.0659	0.0046	109.7	7.7	82.7	2.2	580	140	75.3874	core
	ST18-371.d	3209	350.2	0.109131	0.0822	0.0024	0.0122	0.00026	0.49187	0.04884	0.0011	80.1	2.2	78.2	1.7	131	48	97.628	rim
	ST18-372.d	4070	366	0.0899263	0.0797	0.0022	0.01196	0.00026	0.46828	0.04827	0.001	77.8	2.1	76.6	1.6	107	46	98.4576	Low Th:U, rim
	ST18-373.d	567	799	1.40917	0.0973	0.005	0.01237	0.0003	0.26801	0.0577	0.0028	94.3	4.7	79.2	1.9	425	100	83.9873	core
	ST18-376.d	2829	284.9	0.100707	0.0821	0.0026	0.01218	0.00027	0.44543	0.0486	0.0012	80	2.5	78	1.7	119	54	97.5	rim
	ST18-377.d	340.7	269.7	0.791606	0.0845	0.0045	0.01299	0.00036	0.087478	0.0478	0.0026	82	4.2	83.2	2.3	40	100	101.463	core
	ST18-378.d	787	322.2	0.409403	0.0867	0.0039	0.01246	0.0003	0.22606	0.0506	0.0021	84.1	3.7	79.8	1.9	182	87	94.887	rim
	ST18-379.d	720.9	810	1.1236	1.046	0.027	0.1153	0.0025	0.64814	0.06576	0.0011	726.1	13	703	14	785	36	96.8186	core
	ST18-380.d	587	519.1	0.884327	0.0989	0.0052	0.01326	0.00035	0.26281	0.0545	0.0026	95.3	4.7	84.9	2.2	305	99	89.0871	core
	ST18-381.d	3856	355	0.0920643	0.084	0.0024	0.01218	0.00026	0.5279	0.04992	0.001	81.8	2.3	78.1	1.6	184	45	95.4768	rim
	ST18-392.d	397	428	1.07809	0.0803	0.0048	0.0122	0.00035	0.13811	0.0483	0.0028	77.9	4.5	78.2	2.3	60	110	100.385
	ST18-393.d	115.1	61.25	0.532146	2.956	0.083	0.2339	0.0051	0.55135	0.0919	0.002	1390	22	1353	27	1448	40	97.3381	core
	ST18-394.d	446	206.7	0.463453	2.745	0.082	0.1903	0.0053	0.81296	0.1049	0.0019	1338	23	1121	29	1702	33	83.7818	core
	ST18-395.d	5691	297.7	0.0523107	0.0808	0.0022	0.01204	0.00025	0.48635	0.04862	0.00095	78.9	2	77.2	1.6	120	42	97.8454	rim
	ST18-396.d	889	755	0.849269	0.09	0.0039	0.01221	0.00029	0.28988	0.0537	0.0021	87.3	3.6	78.2	1.8	288	82	89.5762	core
	ST18-397.d	1037	576	0.555448	0.0989	0.0043	0.01442	0.00046	0.37697	0.0502	0.0019	95.4	3.9	92.2	2.9	174	78	96.6457	core
	ST18-398.d	5355	3080	0.575163	0.1285	0.0054	0.01186	0.00026	0.4026	0.0792	0.003	122.3	4.7	76	1.7	1101	68	62.1423	rim
	ST18-399.d	381	266	0.698163	4.985	0.12	0.3192	0.0071	0.79949	0.1134	0.0017	1812	21	1783	35	1850	27	98.3996	core
	ST18-400.d	2628	208	0.0791476	0.0956	0.0041	0.01337	0.00037	0.77678	0.0514	0.0013	92.8	3.8	85.6	2.4	243	58	92.2414	thin rim
	ST18-401.d	1124	348.5	0.310053	0.0807	0.0031	0.01252	0.00029	0.2951	0.0466	0.0016	78.6	2.9	80.2	1.9	31	70	102.036	core
	ST18-402.d	4877	315.3	0.0646504	0.0803	0.0022	0.01223	0.00025	0.44048	0.04764	0.00099	78.4	2.1	78.4	1.6	79	45	100	rim
	ST18-410.d	470	154.8	0.329362	1.955	0.049	0.1844	0.0041	0.65614	0.0773	0.0014	1098	17	1090	22	1118	35	99.2714	core
	ST18-411.d	492.8	504.3	1.02334	0.0909	0.0051	0.01281	0.00036	0.16912	0.0526	0.0028	87.9	4.7	82	2.3	210	110	93.2878	core
	ST18-412.d	2161	860	0.397964	0.42	0.027	0.0144	0.00035	0.63691	0.207	0.011	348	19	92.2	2.2	2749	87	26.4943	core
	ST18-413.d	238.4	179.2	0.751678	1.427	0.046	0.1225	0.0031	0.65563	0.0853	0.002	896	20	744	18	1298	45	83.0357	core
	ST18-414.d	3416	1570	0.459602	0.0806	0.0023	0.01233	0.00026	0.36548	0.0476	0.0011	78.6	2.2	79	1.7	73	50	100.509	rim
	ST18-415.d	4349	665.7	0.15307	0.0848	0.0024	0.01235	0.00027	0.20488	0.04994	0.001	82.5	2.2	79.1	1.7	177	44	95.8788	rim
	ST18-416.d	209.7	107.6	0.513114	13.29	0.34	0.5104	0.012	0.83395	0.189	0.0027	2696	25	2652	51	2729	24	98.368	core
	ST18-417.d	41.6	23.79	0.571875	10.53	0.46	0.1018	0.0044	0.13975	0.771	0.033	2459	41	623	25	4903	80	25.3355	diffuse zoning
	ST18-418.d	605.2	87.5	0.14458	1.063	0.03	0.1086	0.0024	0.57988	0.071	0.0014	733	15	664	14	944	41	90.5866	core
	ST18-419.d	2762	31400	11.3686	0.1184	0.0057	0.01313	0.0003	0.2335	0.0652	0.0028	113.1	5.1	84.1	1.9	706	87	74.359	rim
	ST18-420.d	3073	288.5	0.0938822	0.1008	0.0046	0.01258	0.00029	0.44759	0.0578	0.0022	98	4.3	80.6	1.8	454	77	82.2449	rim
	ST18-421.d	1980	444	0.224242	0.418	0.031	0.0454	0.0032	0.98055	0.0656	0.0014	342	23	285	20	780	44	83.3333	rim
	ST18-422.d	849	133.7	0.157479	0.0857	0.0037	0.01304	0.00031	0.22462	0.0479	0.0019	83.3	3.5	83.5	2	68	81	100.24	core
	ST18-423.d	363.4	269.2	0.740782	0.0977	0.007	0.01317	0.00036	0.41075	0.0559	0.0039	94.6	6.5	84.3	2.3	300	130	89.1121	core
	ST18-424.d	4850	1892	0.390103	0.3905	0.011	0.01334	0.0003	0.52983	0.213	0.0044	334	8.1	85.4	1.9	2914	33	25.5689	ablated >1 domain
	ST18-425.d	2500	286	0.1144	0.0934	0.0031	0.01339	0.00031	0.35379	0.0507	0.0013	90.5	2.9	85.7	2	201	57	94.6961	core
ST-13	ST13-433.d	831	197.8	0.238026	0.2405	0.0075	0.03381	0.00076	0.47231			218.8	6	214.3	4.7	249	54	97.9433	mid
	ST13-434.d	1554	262.9	0.169176	0.233	0.0064	0.03324	0.00074	0.45622			212.3	5.2	210.8	4.6	232	48	99.2935	mid
	ST13-435.d	610.3	160.2	0.262494	0.2333	0.0079	0.03329	0.00076	0.37197			212.2	6.5	211.1	4.8	215	61	99.4816	mid
	ST13-436.d	1796	195.5	0.108853	0.2359	0.0067	0.03313	0.00073	0.57712			214.6	5.5	210	4.5	257	45	97.8565	outer mid
	ST13-437.d	1678	193.9	0.115554	0.229	0.0062	0.03282	0.00073	0.53818			209.1	5.1	208.2	4.6	217	44	99.5696	mid
	ST13-438.d	1761	256.8	0.145826	0.2289	0.0064	0.03267	0.00071	0.53268			208.9	5.3	207.2	4.4	223	46	99.1862	mid
	ST13-439.d	304.1	215	0.707004	4.09	0.1	0.2789	0.0061	0.74011			1650	20	1584	31	1736	29	96	core
	ST13-440.d	426.8	96.9	0.227038	0.718	0.022	0.0879	0.0021	0.59338			548	13	542.9	12	554	49	99.0693	core
	ST13-441.d	1790	205.5	0.114804	0.2332	0.0062	0.0331	0.00071	0.48666			212.5	5.1	209.9	4.4	241	45	98.7765	rim
	ST13-442.d	2346	217.4	0.0926684	0.1368	0.0048	0.01976	0.0006	0.64558			130	4.3	126.1	3.8	183	57	97	rim
	ST13-443.d	1351	657	0.486306	0.2344	0.0069	0.03359	0.00074	0.41741			213.3	5.7	212.9	4.6	212	52	99.8125	core
	ST13-444.d	1576	318.7	0.202221	0.2266	0.0063	0.03239	0.00071	0.57509			207	5.2	205.4	4.4	223	44	99.2271	mid
	ST13-445.d	1093	113.7	0.104026	0.2286	0.0067	0.03352	0.00074	0.48972			208.6	5.5	212.5	4.6	161	49	101.87	mid
	ST13-446.d	1479	115.1	0.0778229	0.0919	0.0034	0.01371	0.00033	0.38008			89.1	3.1	87.8	2.1	127	66	98.541	mid to rim
	ST13-447.d	2048	230.6	0.112598	0.2322	0.0065	0.03304	0.00074	0.60593			211.6	5.4	209.5	4.6	234	44	99.0076	mid
	ST13-455.d	345.9	158.6	0.458514	1.74	0.045	0.1716	0.0038	0.56991			1020	17	1020	21	1021	38	100	core
	ST13-456.d	6978	399	0.0571797	0.0928	0.0026	0.01197	0.00025	0.34712			90	2.4	76.7	1.6	452	44	85.2222	rim, very discordant not used for wt av
	ST13-457.d	743.3	209.1	0.281313	0.2371	0.0075	0.03375	0.00079	0.44789			215.5	6.1	213.9	4.9	224	57	99.2575	mid
	ST13-458.d	312.8	164.4	0.525575	0.2374	0.0098	0.03339	0.00083	0.33778			215	8	211.7	5.2	240	76	98.4651	mid
	ST13-459.d	67.3	23.32	0.346508	1	0.047	0.116	0.004	0.5144			701	26	706	23	649	84	100.713	mid
	ST13-460.d	342.2	169.5	0.495324	2.969	0.074	0.2381	0.005	0.56803			1396	19	1376	26	1428	33	98.5673	core
	ST13-461.d	496.7	151.2	0.304409	0.2285	0.0078	0.03322	0.00074	0.35518			208.2	6.5	210.7	4.6	172	62	101.201	mid
	ST13-462.d	800	205.5	0.256875	0.2543	0.0091	0.03308	0.00075	0.31891			229.1	7.3	209.8	4.7	404	64	91.5757	mid
	ST13-463.d	2339	172.1	0.0735785	0.0834	0.0026	0.01249	0.00028	0.43546			81.3	2.4	80	1.8	126	54	98.401	rim
	ST13-464.d	899	413.3	0.459733	0.2359	0.0084	0.03345	0.00082	0.45163			214.4	6.9	212	5.1	222	61	98.8806	mid
	ST13-465.d	3553	237.7	0.0669012	0.0826	0.0024	0.01251	0.00027	0.46937			80.5	2.3	80.2	1.7	93	49	99.6273	rim
	ST13-466.d	1157	160.5	0.138721	0.0854	0.0033	0.01268	0.00029	0.25661			83.3	3	81.2	1.9	126	73	97.479	rim
	ST13-467.d	449	178.5	0.39755	0.275	0.014	0.0376	0.0013	0.77959			243.9	11	237.6	7.9	264	69	97.417	mid
	ST13-468.d	214	89.8	0.419626	0.246	0.012	0.03332	0.00084	0.19529			221.9	9.7	211.2	5.2	288	95	95.178	core
	ST13-469.d	1262	187.6	0.148653	0.086	0.0032	0.01276	0.0003	0.33267			83.6	3	81.7	1.9	115	66	97.7273	rim
	ST13-477.d	653.7	142.3	0.217684	1.225	0.035	0.1186	0.0029	0.7528			809	16	722	17	1058	36	89.246	core
	ST13-478.d	2410	199.2	0.0826556	0.2415	0.0062	0.03465	0.00075	0.55479			219.4	5.1	219.6	4.6	215	40	100.091	rim
	ST13-479.d	476	242.5	0.509454	0.2354	0.0083	0.03341	0.00079	0.33956			214.4	7	211.8	4.9	229	67	98.7873	rim
	ST13-480.d	195.8	83.7	0.427477	0.24	0.012	0.03335	0.00089	0.18279			216.3	9.8	211.4	5.5	235	97	97.7346	core
	ST13-481.d	2742	170.2	0.0620715	0.2291	0.0059	0.0325	0.00068	0.63681			209.2	4.9	206.2	4.3	243	38	98.566	rim
	ST13-482.d	584.1	159.1	0.272385	0.2339	0.0084	0.03424	0.00079	0.37479			212.5	6.9	217	4.9	147	63	102.118	mid
	ST13-483.d	265	103	0.388679	0.2403	0.011	0.03356	0.00081	0.23929			217.1	8.6	212.8	5.1	230	85	98.0193	mid
	ST13-484.d	658	148.9	0.226292	0.0892	0.004	0.01329	0.00033	0.20211			86.5	3.7	85.1	2.1	111	83	98.3815	rim, slightly hit core
	ST13-485.d	315.7	146.5	0.464048	0.2379	0.01	0.03393	0.0008	0.3394			216	8.6	215	5	193	80	99.537	mid
	ST13-486.d	695	147.3	0.211942	0.2369	0.0075	0.03448	0.00075	0.41343			216.3	6.4	218.5	4.7	191	57	101.017	mid
	ST13-487.d	600	183.7	0.306167	0.386	0.034	0.0419	0.0022	0.94825			319	24	264	14	580	92	82.7586	core
	ST13-488.d	903	162.6	0.180066	0.2366	0.0073	0.0335	0.00077	0.49217			215.1	6	212.4	4.8	241	53	98.7448	mid
	ST13-489.d	2973	304.2	0.102321	0.0836	0.0025	0.0126	0.00027	0.52273			81.4	2.3	80.7	1.7	103	48	99.14	rim
	ST13-490.d	1539	136.5	0.088694	0.147	0.011	0.01385	0.00037	0.69133			137.3	9.8	88.7	2.3	870	130	64.6031	core
	ST13-491.d	338.9	126.7	0.373857	0.2366	0.0099	0.03387	0.00081	0.3204			215.1	8	214.6	5.1	210	77	99.7675	rim

## Sheet: Table 5 Hf Std and Parameters
Table 5 Lu-Hf Standards and Analytical Parameters
Analysis Date	Samples Analysed	MT 176Hf/177Hf Weighted Average	R33 176Hf/177Hf Weighted Average	R33 Lu Hf ratio Weighted Average	FC 176Hf/177Hf Weighted Average	GJ-1 176Hf/177Hf Weighted Average	Plešovice 176Hf/177Hf Weighted Average	91500 176Hf/177Hf Weighted Average
10/03/2017 to 11/03/2017 (Curtin University)	NT-09, NT-10, NT-11, NT-12, RDT15_076A, ST-16, ST-49A, Th11/01, Th11/02	0.2825064±0.0000097 (n=29, MSWD=0.89)	0.282718±0.000010 (n=28, MSWD=1.14)	0.0019903±0.0000097 (n=28, MSWD=19)	0.282173±0.000022 (n=12, MSWD=2.3)	0.2820093±0.0000089 (n=28, MSWD=0.92)	0.282471±0.000013 (n=12, MSWD=0.54)	0.282299±0.000011 (n=29, MSWD=1.16)
11/07/2017 (Curtin University)	RDT16_053	0.2825071±0.0000081	0.282708±0.000017	0.001988±0.000040 (n=14, MSWD=101)	0.282159±0.000019 (n=15, MSWD=4.9)	0.282001±0.000019 (n=10, MSWD=2.7)	N/A	0.282291±0.000011 (n=9, MSWD=0.16)
		(n=29,	(n=14,
		MSWD=0.041)	MSWD = 3.6)
30/01/2018 (University of Wollongong)	KM-20	0.282473±0.000023 (n=2, MSWD =0.0117)	N/A	N/A	N/A	N/A	0.282450±0.000018 (n=2, MSWD=0.14)	N/A

## Sheet: Table 6 Major and Trace XRF
Table 6 Whole-rock major and trace elements
													RDGEO	RDT16
Specimen	KM 12	KM 18	KM 25	KM 26	KM 40A	NT-01	NT-04	NT-06	NT-07	NT-13	NT-17	ST-03	CHEM1	53	Constant	Spec1*Constant	Spec2*Constant	Spec3*Constant	Spec4*Constant	Spec5*Constant	Spec6*Constant	Spec7*Constant
SiO2	71.77	57.01	61.68	67.12	75.38	74.77	63.29	40.46	62.28	77.1	74.75	75.93	80.73	76.33	0.0961	3.88821	5.98511	7.40931	7.18348	7.29687	7.75815	7.33531
TiO2	0.24	0.91	0.79	0.43	0.1	0.14	0.39	1.17	1.53	0.1	0.11	0.02	0.54	0.02	0.3648	0.426816	0.558144	0.03648	0.040128	0.007296	0.196992	0.007296
Al2O3	14.37	15.92	15.86	16.6	13.67	14.24	16.63	20.71	14.85	13.01	13.89	14.23	14.37	13.44	0.0877	1.81627	1.30234	1.14098	1.21815	1.24797	1.26025	1.17869
Fe2O3T	2.73	8.59	7.8	3.39	0.89	1.43	4.08	14.61	7.4	1.37	1.4	0.68	3.1	0.44	0.6563	9.58854	4.85662	0.899131	0.91882	0.446284	2.03453	0.288772
MnO	0.06	0.15	0.18	0.06	0.03	0.05	0.09	0.18	0.11	0.03	0.05	0.04	0.02	0.03	0.6502	0.117036	0.071522	0.019506	0.03251	0.026008	0.013004	0.019506
MgO	0.42	4.84	2.22	1.62	0.22	0.25	2.51	5.57	1.93	0.29	0.28	0.11	0.1	0.15	0.0788	0.438916	0.152084	0.022852	0.022064	0.008668	0.00788	0.01182
CaO	1.7	7.47	5.16	4.08	0.87	0.41	5.33	14.49	3.41	0.3	0.57	0.31	0.06	1.15	0.3314	4.80199	1.13007	0.09942	0.188898	0.102734	0.019884	0.38111
Na2O	4.76	2.94	4.09	4.46	2.95	2.99	5.25	1.68	5.37	3.43	3.17	4.65	0.09	3.9	0.0716	0.120288	0.384492	0.245588	0.226972	0.33294	0.006444	0.27924
K2O	3.52	2.21	1.92	2.05	5.76	5.45	1.75	0.23	2.43	4.33	5.22	3.85	0.74	4.58	0.3301	0.075923	0.802143	1.42933	1.72312	1.27089	0.244274	1.51186
P2O5	0.09	0.21	0.2	0.15	0.08	0.26	0.14	0.51	0.26	0.05	.0.15	0.35	0.08	0.15	0.1285	0.065535	0.03341	0.006425	#VALUE!	0.044975	0.01028	0.019275
Total	99.66	100.25	99.9	99.96	99.95	99.99	99.46	99.61	99.57	100.01	99.44	100.17	99.83	100.19	Constant	Spec1*Constant	Spec2*constant	Spec3*Constant	Spec4*Constant	Spec5*Constant	Spec6*Constant	Spec7*Constant
LOI	0.62	1.2	1.06	1.1	0.65	1.74	0.64	0.94	1.3	0.92	1.13	0.45	5.19	0.49
Rb	148.6	70.4	48.8	83.2	390.7	753.8	34.7	2.6	44.5	223.6	561.7	904.4	14.5	422.1
Sr	126	367	288	442	105	52	935	861	183	85	82	23	298	108
Y	38.5	26.1	44.5	17.1	37.7	46.4	14.9	23.8	187.9	75.4	43.7	32.5	66.1	33.5
Zr	271	129	231	178	111	127	139	42	331	117	106	45	431	53
V	14	188	103	38	6	9	99	410	175	12	9	3	39	4
Ni	3	47	4	9	6	4	36	8	10	7	4	4	4	4
Cr	8	89	18	30	26	19	68	16	27	26	30	28	34	23
Nb	7.5	5	5.5	6.1	20.7	46.6	0.7	<0.5	11.9	7.6	32.7	44.9	11.5	6
Ga	21.8	17.3	19.8	20.1	19.5	32.9	20.3	20	21.5	17.4	23.3	30	15.8	15.7
Cu	21	61	18	65	10	11	109	90	26	12	11	11	25	10
Zn	63	79	90	36	24	45	64	113	31	21	46	32	30	17
Co	52	49	38	39	33	57	55	53	47	53	52	28	12	19
Ba	616	374	364	245	463	180	423	60	418	298	223	16	56	469
La	31	20	24	28	30	26	20	10	85	46	31	14	35	20
Ce	58	38	41	46	50	55	26	17	72	94	50	18	55	24
U	<0.5	0.5	0.5	1.5	10.1	5.4	<0.5	<0.5	0.5	1.9	9.1	5.1	1.6	<0.5
Th	19.2	5.9	4.9	12.1	35.8	51.1	<0.5	<0.5	4	11.2	30.9	1.6	3.5	1.1
Sc	3	20	18	4	<1	1	8	37	11	<1	<1	<1	2	<1
Pb	22	<1	4	6	65	9	<1	<1	<1	18	50	<1	<1	22

## Sheet: Table 7 TIMS and WR Model
Sample	Age (Ga)	Rb (ppm)	Sr (ppm)	87Sr/86Sr (measured)	2 standard error (2SE)	87Sr/86Sr(t)	Sm (ppm)		Nd (ppm)	143Nd/144Nd (measured)	2 standard error (2SE)	143Nd/144Nd(t)	Depleted Mantle Model Age (NdTDM, Ga)	εNd(t)	Pb ppm	U ppm	Th ppm	206/204 Pb (double spike corrected)	207/204 Pb (double spike corrected)	208/204 Pb (double spike corrected)	206/204Pb(i)	207/204 Pb(i)	208/204 Pb(i)
KM-12	217	148.6	126	0.716038	2.34841e-06	0.705499	6.08475		24	0.512634	9.20658e-06	0.512359	1.42399	-0.00174344	22	0.5	19.2	18.8521	15.672	39.0184	18.8019	15.6695	38.3913
KM-18	229.9	70.4	367	0.706306	2.78791e-06	0.704491	4.43677		19.1855	0.512731	1.95923e-06	0.51245	0.998295	2.11293	<1	0.5	5.9	Not measured	Not measured	Not measured	-	-	-
KM-25	296	48.8	288	0.70624	3.36395e-06	0.704176	5.77838		23.818	0.512804	2.43087e-06	0.512468	0.895	4.11019	4	0.5	4.9	18.6389	15.5992	38.6546	18.2638	15.5796	37.462
KM-26	296	83.2	442	0.706376	2.83472e-06	0.704083	3.71148		20.0698	0.512632	2.08777e-06	0.512358	0.854	1.9709	6	1.5	12.1	18.9255	15.6536	38.9766	18.1686	15.614	36.9957
KM-40A	238	390.7	105	0.731233	2.94539e-06	0.694704	5.55179		22.4491	0.512166	5.005e-06	0.511817	2.566	-10.0356	65	10.1	35.8	19.0222	15.7815	39.438	18.6422	15.7622	38.9997
NT-01	229	753.8	52	0.793133	3.80082e-06	0.655385	5.83861		27.6313	0.511907	2.51999e-06	0.511677	2.243	-13.0138	9	5.4	51.1	19.5566	15.8514	39.7958	18.1276	15.7789	35.3932
NT-04	241	34.7	935	0.704771	2.061e-06	0.704403	2.47306		11.5717	0.512817	2.56932e-06	0.512556	0.698	4.45257	<1	<0.5	<0.5	Not measured	Not measured	Not measured	-	-	-
NT-06	241	2.6	861	0.704208	2.77761e-06	0.704178	3.9414		14.0698	0.512809	1.4282e-06	0.512503	1.281	3.42288	<1	<0.5	<0.5	Not measured	Not measured	Not measured	-	-	-
NT-07	273.5	44.5	183	0.70594	3.51419e-06	0.703203	25.3647		104.681	0.512953	4.10407e-05	0.512663	0.504	7.36	<1	0.5	4	Not measured	Not measured	Not measured	-	-	-
NT-13	227.9	223.6	85	0.726062	2.25763e-06	0.701347	(A)	10.669	41.4014	0.512549	2.42374e-06	0.512259	1.705	-1.65999	18	1.9	11.2	19.3038	15.6977	39.0812	19.0573	15.6852	38.6081
							(B)	1.04994	4.07556	0.512552	2.42374e-06	0.512271	1.675	-1.44844	18	1.9	11.2	19.3047	15.7045	39.0973	19.0581	15.692	38.6241
NT-17	214.15	561.7	82	0.800166	3.62e-06	0.739261	5.66547		25.2361	0.511978	2.93908e-05	0.511707	2.413	-12.8	50	9.1	30.9	19.1229	15.7977	39.2611	18.7235	15.7776	38.8191
ST-03	213.6	904.4	23	1.86064	6.91374e-06	1.47607	0.60431		1.36983	0.512484	3.06634e-06	0.511662		-13.6892	<1	5.1	1.6	Not measured	Not measured	Not measured	-	-	-
RDGEOCHEM_1	203	14.5	298	0.704662	3.14164e-06	0.704255	7.76102		28.8948	0.512986	2.22453e-06	0.512722	0.622	6.73384	<1	1.6	3.5	Not measured	Not measured	Not measured	-	-	-
RDT16_053	204.1	422.1	108	0.742693	3.47156e-06	0.709761	2.7987		11.0567	0.512003	2.36937e-06	0.51174	2.97	-12.3997	22	0.5	1.1	19.0263	15.8018	39.4318	19.0261	15.7995	39.3977
STD 1: G-2		170	478	0.70977	2.84185e-06			7.2087	55	0.512261	1.96753e-06				30	1.72 - 3.21	25	18.387	15.7995	39.3978
STD 2: BHVO-2		9.8	389	Not measured	Not measured	-		6.2	25	0.513034	1.96753e-06				0.04 - 9.97	0 - 4.06	1.2	Not measured	Not measured	Not measured	-	-	-
SRM987 Analysis A				0.710243	2.17414e-06				JNdi-1 A	0.512103	2.27598e-06
SRM987 Analysis B				0.710246	2.7209e-06				JNdi-1 B	0.5121	1.95178e-06
Nd Model assumptions
Lambda	6.54e-12	a-1
143Nd/144Nd CHUR T=0	0.512638	Goldstein et al (1984)
147Sm/144Nd CHUR T=0	0.1966	Goldstein et al (1984)
143Nd/144Nd DM T=0	0.51315	Goldstein et al (1984)
147Sm/144Nd DM T=0	0.2145	Goldstein et al (1984)
Earth Age	4615000000	a
87Sr/86Sr(t) G-2	0.7053 - 0.7099
Sukhothai
Indochina
Inthanon
Sibumasu
